# Supplementary material for: Gender equality in sickness absence tolerance: Attitudes and norms of sickness absence are not different for men and women
Source: PLoS One. 2018 Aug 1;13(8):e0200788. doi: 10.1371/journal.pone.0200788 (PMC6070205; doi:10.1371/journal.pone.0200788)
Supplement: S1 File — The file contains an Excel sheet with data tabulated under the tabs: “Data on the vignette level” and “Variable names and labels”. All 10,800 vignettes are included in this file. (XLSX) [file pone.0200788.s001.xlsx]

## Sheet: Data on the vignette level
realid	yrke	kode_kjonn	diagnose	respons	Q016	Q017	NorDemo_alder	NorDemo_kjonnx	NorDemo_livsopph	NorDemo_utdanning	NorDemo_bolig11	stdalder	sentral
1084691	3	2	8	3	1	3	56	2	1	4	2	3	4
1084691	70	2	17	3	1	3	56	2	1	4	2	3	4
1084691	38	2	15	3	1	3	56	2	1	4	2	3	4
1084691	72	1	18	4	1	3	56	2	1	4	2	3	4
1084691	51	1	27	2	1	3	56	2	1	4	2	3	4
1084691	44	1	1	3	1	3	56	2	1	4	2	3	4
1084729	3	1	18	3	2	#NULL!	58	2	1	4	1	3	4
1084729	70	1	27	3	2	#NULL!	58	2	1	4	1	3	4
1084729	38	1	1	3	2	#NULL!	58	2	1	4	1	3	4
1084729	72	2	7	3	2	#NULL!	58	2	1	4	1	3	4
1084729	51	2	2	3	2	#NULL!	58	2	1	4	1	3	4
1084729	44	2	25	3	2	#NULL!	58	2	1	4	1	3	4
1085241	55	1	8	4	1	3	43	2	1	4	1	2	4
1085241	80	1	17	3	1	3	43	2	1	4	1	2	4
1085241	9	1	15	2	1	3	43	2	1	4	1	2	4
1085241	20	2	18	4	1	3	43	2	1	4	1	2	4
1085241	74	2	27	3	1	3	43	2	1	4	1	2	4
1085241	33	2	1	4	1	3	43	2	1	4	1	2	4
1085485	37	1	8	4	1	3	62	1	1	4	1	4	3
1085485	7	1	17	3	1	3	62	1	1	4	1	4	3
1085485	60	1	15	2	1	3	62	1	1	4	1	4	3
1085485	57	2	18	4	1	3	62	1	1	4	1	4	3
1085485	14	2	27	2	1	3	62	1	1	4	1	4	3
1085485	88	2	1	4	1	3	62	1	1	4	1	4	3
1085637	22	2	11	3	2	#NULL!	55	1	1	2	1	3	4
1085637	76	2	23	3	2	#NULL!	55	1	1	2	1	3	4
1085637	28	2	12	3	2	#NULL!	55	1	1	2	1	3	4
1085637	1	1	9	3	2	#NULL!	55	1	1	2	1	3	4
1085637	59	1	26	3	2	#NULL!	55	1	1	2	1	3	4
1085637	34	1	22	3	2	#NULL!	55	1	1	2	1	3	4
1085897	86	1	25	3	2	#NULL!	27	2	2	4	4	1	3
1085897	79	1	6	2	2	#NULL!	27	2	2	4	4	1	3
1085897	42	1	10	3	2	#NULL!	27	2	2	4	4	1	3
1085897	40	2	20	1	2	#NULL!	27	2	2	4	4	1	3
1085897	41	2	21	3	2	#NULL!	27	2	2	4	4	1	3
1085897	16	2	29	3	2	#NULL!	27	2	2	4	4	1	3
1086077	87	2	28	1	2	#NULL!	62	1	1	2	2	4	3
1086077	77	2	16	2	2	#NULL!	62	1	1	2	2	4	3
1086077	81	2	5	1	2	#NULL!	62	1	1	2	2	4	3
1086077	67	1	11	2	2	#NULL!	62	1	1	2	2	4	3
1086077	47	1	23	2	2	#NULL!	62	1	1	2	2	4	3
1086077	48	1	12	2	2	#NULL!	62	1	1	2	2	4	3
1086522	86	2	21	3	2	#NULL!	47	1	1	3	2	3	4
1086522	79	2	29	2	2	#NULL!	47	1	1	3	2	3	4
1086522	42	2	30	2	2	#NULL!	47	1	1	3	2	3	4
1086522	40	1	14	2	2	#NULL!	47	1	1	3	2	3	4
1086522	41	1	3	2	2	#NULL!	47	1	1	3	2	3	4
1086522	16	1	24	2	2	#NULL!	47	1	1	3	2	3	4
1086731	3	2	20	2	2	#NULL!	48	1	1	4	5	3	4
1086731	70	2	21	4	2	#NULL!	48	1	1	4	5	3	4
1086731	38	2	29	4	2	#NULL!	48	1	1	4	5	3	4
1086731	72	2	30	4	2	#NULL!	48	1	1	4	5	3	4
1086731	51	1	14	4	2	#NULL!	48	1	1	4	5	3	4
1086731	44	1	3	3	2	#NULL!	48	1	1	4	5	3	4
1086971	22	2	12	4	1	1	36	1	1	3	2	2	4
1086971	76	2	9	4	1	1	36	1	1	3	2	2	4
1086971	28	2	26	4	1	1	36	1	1	3	2	2	4
1086971	1	1	22	4	1	1	36	1	1	3	2	2	4
1086971	59	1	8	4	1	1	36	1	1	3	2	2	4
1086971	34	1	17	4	1	1	36	1	1	3	2	2	4
1087681	86	2	20	3	2	#NULL!	65	1	2	2	1	4	1
1087681	79	2	21	3	2	#NULL!	65	1	2	2	1	4	1
1087681	42	2	29	2	2	#NULL!	65	1	2	2	1	4	1
1087681	40	2	30	2	2	#NULL!	65	1	2	2	1	4	1
1087681	41	1	14	2	2	#NULL!	65	1	2	2	1	4	1
1087681	16	1	3	3	2	#NULL!	65	1	2	2	1	4	1
1088233	64	2	16	2	1	3	51	1	1	3	2	3	3
1088233	63	2	5	1	1	3	51	1	1	3	2	3	3
1088233	36	2	11	3	1	3	51	1	1	3	2	3	3
1088233	25	1	23	2	1	3	51	1	1	3	2	3	3
1088233	11	1	12	3	1	3	51	1	1	3	2	3	3
1088233	15	1	9	3	1	3	51	1	1	3	2	3	3
1088399	21	1	19	5	1	1	28	2	1	5	1	1	4
1088399	89	1	4	3	1	1	28	2	1	5	1	1	4
1088399	62	1	28	5	1	1	28	2	1	5	1	1	4
1088399	71	2	16	3	1	1	28	2	1	5	1	1	4
1088399	84	2	5	5	1	1	28	2	1	5	1	1	4
1088399	54	2	11	3	1	1	28	2	1	5	1	1	4
1088736	37	2	25	4	1	1	62	1	1	5	5	4	4
1088736	7	2	6	4	1	1	62	1	1	5	5	4	4
1088736	60	2	10	4	1	1	62	1	1	5	5	4	4
1088736	57	1	20	4	1	1	62	1	1	5	5	4	4
1088736	14	1	21	4	1	1	62	1	1	5	5	4	4
1088736	88	2	29	4	1	1	62	1	1	5	5	4	4
1089146	21	1	19	4	1	2	60	1	1	1	1	4	4
1089146	89	1	4	3	1	2	60	1	1	1	1	4	4
1089146	62	1	28	2	1	2	60	1	1	1	1	4	4
1089146	71	2	16	4	1	2	60	1	1	1	1	4	4
1089146	84	2	5	4	1	2	60	1	1	1	1	4	4
1089146	54	2	11	4	1	2	60	1	1	1	1	4	4
1089320	22	1	28	2	1	1	31	2	1	2	2	2	3
1089320	76	1	16	3	1	1	31	2	1	2	2	2	3
1089320	28	1	5	2	1	1	31	2	1	2	2	2	3
1089320	1	2	11	4	1	1	31	2	1	2	2	2	3
1089320	59	2	23	2	1	1	31	2	1	2	2	2	3
1089320	34	2	12	3	1	1	31	2	1	2	2	2	3
1089585	58	2	4	3	2	#NULL!	63	2	1	4	1	4	4
1089585	29	2	28	1	2	#NULL!	63	2	1	4	1	4	4
1089585	35	2	16	2	2	#NULL!	63	2	1	4	1	4	4
1089585	5	1	5	3	2	#NULL!	63	2	1	4	1	4	4
1089585	26	1	11	2	2	#NULL!	63	2	1	4	1	4	4
1089585	50	1	23	1	2	#NULL!	63	2	1	4	1	4	4
1089594	86	2	11	3	1	1	65	1	1	4	1	4	3
1089594	79	2	23	2	1	1	65	1	1	4	1	4	3
1089594	42	2	12	3	1	1	65	1	1	4	1	4	3
1089594	40	1	9	5	1	1	65	1	1	4	1	4	3
1089594	41	1	26	3	1	1	65	1	1	4	1	4	3
1089594	16	1	22	3	1	1	65	1	1	4	1	4	3
1090533	56	1	1	4	1	1	44	1	1	3	2	2	2
1090533	69	1	7	4	1	1	44	1	1	3	2	2	2
1090533	39	1	2	4	1	1	44	1	1	3	2	2	2
1090533	82	2	25	4	1	1	44	1	1	3	2	2	2
1090533	90	2	6	4	1	1	44	1	1	3	2	2	2
1090533	27	2	10	4	1	1	44	1	1	3	2	2	2
1090552	30	2	29	3	1	1	35	1	1	3	2	2	1
1090552	17	2	30	4	1	1	35	1	1	3	2	2	1
1090552	13	1	14	3	1	1	35	1	1	3	2	2	1
1090552	49	2	3	3	1	1	35	1	1	3	2	2	1
1090552	66	2	24	3	1	1	35	1	1	3	2	2	1
1090552	53	2	13	3	1	1	35	1	1	3	2	2	1
1091716	37	2	1	3	1	1	30	1	1	2	1	2	4
1091716	7	2	7	3	1	1	30	1	1	2	1	2	4
1091716	60	2	2	3	1	1	30	1	1	2	1	2	4
1091716	57	1	25	3	1	1	30	1	1	2	1	2	4
1091716	14	1	6	3	1	1	30	1	1	2	1	2	4
1091716	88	1	10	4	1	1	30	1	1	2	1	2	4
1091861	4	2	18	3	2	#NULL!	65	1	1	5	1	4	3
1091861	31	2	27	1	2	#NULL!	65	1	1	5	1	4	3
1091861	85	2	1	1	2	#NULL!	65	1	1	5	1	4	3
1091861	32	1	7	2	2	#NULL!	65	1	1	5	1	4	3
1091861	18	1	2	3	2	#NULL!	65	1	1	5	1	4	3
1091861	10	1	25	2	2	#NULL!	65	1	1	5	1	4	3
1091985	58	1	16	3	1	1	36	1	1	4	5	2	4
1091985	29	1	5	3	1	1	36	1	1	4	5	2	4
1091985	35	1	11	3	1	1	36	1	1	4	5	2	4
1091985	5	2	23	2	1	1	36	1	1	4	5	2	4
1091985	26	2	12	3	1	1	36	1	1	4	5	2	4
1091985	50	2	9	3	1	1	36	1	1	4	5	2	4
1092008	86	1	23	4	2	#NULL!	57	1	1	2	1	3	2
1092008	79	1	12	4	2	#NULL!	57	1	1	2	1	3	2
1092008	42	1	9	4	2	#NULL!	57	1	1	2	1	3	2
1092008	40	2	26	1	2	#NULL!	57	1	1	2	1	3	2
1092008	41	2	22	3	2	#NULL!	57	1	1	2	1	3	2
1092008	16	2	8	3	2	#NULL!	57	1	1	2	1	3	2
1092209	56	2	16	4	1	1	38	1	1	3	2	2	4
1092209	69	2	5	4	1	1	38	1	1	3	2	2	4
1092209	39	2	11	4	1	1	38	1	1	3	2	2	4
1092209	82	1	23	4	1	1	38	1	1	3	2	2	4
1092209	90	1	12	4	1	1	38	1	1	3	2	2	4
1092209	27	1	9	3	1	1	38	1	1	3	2	2	4
1092382	86	2	12	3	1	1	64	2	2	5	5	4	1
1092382	79	2	9	5	1	1	64	2	2	5	5	4	1
1092382	42	2	26	3	1	1	64	2	2	5	5	4	1
1092382	40	1	22	3	1	1	64	2	2	5	5	4	1
1092382	41	1	8	3	1	1	64	2	2	5	5	4	1
1092382	16	1	17	3	1	1	64	2	2	5	5	4	1
1092613	86	1	15	2	2	#NULL!	65	2	2	5	1	4	3
1092613	79	1	18	3	2	#NULL!	65	2	2	5	1	4	3
1092613	42	1	27	1	2	#NULL!	65	2	2	5	1	4	3
1092613	40	2	1	2	2	#NULL!	65	2	2	5	1	4	3
1092613	41	2	7	2	2	#NULL!	65	2	2	5	1	4	3
1092613	16	2	2	3	2	#NULL!	65	2	2	5	1	4	3
1092694	58	1	28	2	2	#NULL!	48	1	1	3	1	3	3
1092694	29	1	16	2	2	#NULL!	48	1	1	3	1	3	3
1092694	35	1	5	2	2	#NULL!	48	1	1	3	1	3	3
1092694	5	2	11	4	2	#NULL!	48	1	1	3	1	3	3
1092694	26	2	23	2	2	#NULL!	48	1	1	3	1	3	3
1092694	50	2	12	2	2	#NULL!	48	1	1	3	1	3	3
1092866	22	2	26	2	1	1	33	1	1	4	5	2	1
1092866	76	2	22	4	1	1	33	1	1	4	5	2	1
1092866	28	2	8	3	1	1	33	1	1	4	5	2	1
1092866	1	1	17	3	1	1	33	1	1	4	5	2	1
1092866	59	1	15	2	1	1	33	1	1	4	5	2	1
1092866	34	1	18	4	1	1	33	1	1	4	5	2	1
1093009	86	1	20	3	2	#NULL!	37	1	1	5	2	2	1
1093009	79	1	21	2	2	#NULL!	37	1	1	5	2	2	1
1093009	42	2	29	1	2	#NULL!	37	1	1	5	2	2	1
1093009	40	2	30	3	2	#NULL!	37	1	1	5	2	2	1
1093009	41	2	14	2	2	#NULL!	37	1	1	5	2	2	1
1093009	16	2	3	2	2	#NULL!	37	1	1	5	2	2	1
1093290	56	1	4	4	2	#NULL!	61	2	2	4	7	4	4
1093290	69	1	28	3	2	#NULL!	61	2	2	4	7	4	4
1093290	39	1	16	4	2	#NULL!	61	2	2	4	7	4	4
1093290	82	2	5	4	2	#NULL!	61	2	2	4	7	4	4
1093290	90	2	11	4	2	#NULL!	61	2	2	4	7	4	4
1093290	27	2	23	2	2	#NULL!	61	2	2	4	7	4	4
1093334	86	2	8	2	2	#NULL!	61	2	2	4	1	4	4
1093334	79	2	17	1	2	#NULL!	61	2	2	4	1	4	4
1093334	42	2	15	2	2	#NULL!	61	2	2	4	1	4	4
1093334	40	1	18	2	2	#NULL!	61	2	2	4	1	4	4
1093334	41	1	27	1	2	#NULL!	61	2	2	4	1	4	4
1093334	16	1	1	1	2	#NULL!	61	2	2	4	1	4	4
1093363	12	2	19	1	1	3	65	1	2	5	1	4	4
1093363	23	2	4	4	1	3	65	1	2	5	1	4	4
1093363	24	2	28	5	1	3	65	1	2	5	1	4	4
1093363	65	1	16	2	1	3	65	1	2	5	1	4	4
1093363	83	1	5	4	1	3	65	1	2	5	1	4	4
1093363	52	1	11	4	1	3	65	1	2	5	1	4	4
1093404	30	2	30	3	2	#NULL!	63	2	1	4	1	4	4
1093404	17	1	14	4	2	#NULL!	63	2	1	4	1	4	4
1093404	13	1	3	4	2	#NULL!	63	2	1	4	1	4	4
1093404	49	2	24	3	2	#NULL!	63	2	1	4	1	4	4
1093404	66	2	13	3	2	#NULL!	63	2	1	4	1	4	4
1093404	53	2	19	2	2	#NULL!	63	2	1	4	1	4	4
1093593	37	2	23	3	1	1	43	2	1	5	5	2	4
1093593	7	2	12	3	1	1	43	2	1	5	5	2	4
1093593	60	2	9	5	1	1	43	2	1	5	5	2	4
1093593	57	1	26	5	1	1	43	2	1	5	5	2	4
1093593	14	1	22	4	1	1	43	2	1	5	5	2	4
1093593	88	1	8	2	1	1	43	2	1	5	5	2	4
1093700	30	2	26	3	1	1	58	2	1	3	1	3	4
1093700	17	2	22	4	1	1	58	2	1	3	1	3	4
1093700	13	2	8	4	1	1	58	2	1	3	1	3	4
1093700	49	1	17	3	1	1	58	2	1	3	1	3	4
1093700	66	1	15	2	1	1	58	2	1	3	1	3	4
1093700	53	1	18	3	1	1	58	2	1	3	1	3	4
1093858	19	1	12	4	2	#NULL!	39	2	1	2	5	2	3
1093858	75	1	9	2	2	#NULL!	39	2	1	2	5	2	3
1093858	45	1	26	4	2	#NULL!	39	2	1	2	5	2	3
1093858	43	2	22	4	2	#NULL!	39	2	1	2	5	2	3
1093858	73	2	8	2	2	#NULL!	39	2	1	2	5	2	3
1093858	61	2	17	3	2	#NULL!	39	2	1	2	5	2	3
1093952	21	1	21	2	1	2	61	2	1	5	1	4	4
1093952	89	2	29	3	1	2	61	2	1	5	1	4	4
1093952	62	2	30	2	1	2	61	2	1	5	1	4	4
1093952	71	2	14	3	1	2	61	2	1	5	1	4	4
1093952	84	2	3	2	1	2	61	2	1	5	1	4	4
1093952	54	2	24	2	1	2	61	2	1	5	1	4	4
1094486	46	1	9	4	2	#NULL!	60	1	1	3	2	4	3
1094486	6	1	26	4	2	#NULL!	60	1	1	3	2	4	3
1094486	78	1	22	4	2	#NULL!	60	1	1	3	2	4	3
1094486	2	2	8	4	2	#NULL!	60	1	1	3	2	4	3
1094486	68	2	17	4	2	#NULL!	60	1	1	3	2	4	3
1094486	8	2	15	4	2	#NULL!	60	1	1	3	2	4	3
1094550	30	1	4	4	1	3	55	2	1	2	5	3	4
1094550	17	1	28	1	1	3	55	2	1	2	5	3	4
1094550	13	1	16	3	1	3	55	2	1	2	5	3	4
1094550	49	2	5	4	1	3	55	2	1	2	5	3	4
1094550	66	2	11	4	1	3	55	2	1	2	5	3	4
1094550	53	2	23	4	1	3	55	2	1	2	5	3	4
1094884	12	2	18	3	2	#NULL!	43	2	1	5	2	2	3
1094884	23	2	27	1	2	#NULL!	43	2	1	5	2	2	3
1094884	24	2	1	5	2	#NULL!	43	2	1	5	2	2	3
1094884	65	1	7	1	2	#NULL!	43	2	1	5	2	2	3
1094884	83	1	2	4	2	#NULL!	43	2	1	5	2	2	3
1094884	52	1	25	3	2	#NULL!	43	2	1	5	2	2	3
1095018	21	1	12	4	2	#NULL!	39	1	1	2	1	2	4
1095018	89	1	9	4	2	#NULL!	39	1	1	2	1	2	4
1095018	62	1	26	4	2	#NULL!	39	1	1	2	1	2	4
1095018	71	2	22	4	2	#NULL!	39	1	1	2	1	2	4
1095018	84	2	8	4	2	#NULL!	39	1	1	2	1	2	4
1095018	54	2	17	4	2	#NULL!	39	1	1	2	1	2	4
1095466	21	1	26	4	1	2	46	1	1	4	2	3	4
1095466	89	1	22	4	1	2	46	1	1	4	2	3	4
1095466	62	1	8	4	1	2	46	1	1	4	2	3	4
1095466	71	2	17	4	1	2	46	1	1	4	2	3	4
1095466	84	2	15	4	1	2	46	1	1	4	2	3	4
1095466	54	2	18	4	1	2	46	1	1	4	2	3	4
1095516	4	2	10	3	1	1	48	2	1	4	2	3	3
1095516	31	2	20	4	1	1	48	2	1	4	2	3	3
1095516	85	2	21	4	1	1	48	2	1	4	2	3	3
1095516	32	2	29	4	1	1	48	2	1	4	2	3	3
1095516	18	2	30	1	1	1	48	2	1	4	2	3	3
1095516	10	1	14	4	1	1	48	2	1	4	2	3	3
1095564	3	1	17	3	1	1	37	1	1	4	2	2	4
1095564	70	1	15	2	1	1	37	1	1	4	2	2	4
1095564	38	1	18	4	1	1	37	1	1	4	2	2	4
1095564	72	2	27	4	1	1	37	1	1	4	2	2	4
1095564	51	2	1	4	1	1	37	1	1	4	2	2	4
1095564	44	2	7	3	1	1	37	1	1	4	2	2	4
1095921	3	1	24	4	1	3	61	1	1	5	2	4	4
1095921	70	1	13	3	1	3	61	1	1	5	2	4	4
1095921	38	1	19	3	1	3	61	1	1	5	2	4	4
1095921	72	2	4	4	1	3	61	1	1	5	2	4	4
1095921	51	2	28	3	1	3	61	1	1	5	2	4	4
1095921	44	2	16	4	1	3	61	1	1	5	2	4	4
1096023	19	2	28	2	1	3	62	1	1	3	5	4	4
1096023	75	2	16	1	1	3	62	1	1	3	5	4	4
1096023	45	2	5	2	1	3	62	1	1	3	5	4	4
1096023	43	1	11	2	1	3	62	1	1	3	5	4	4
1096023	73	1	23	1	1	3	62	1	1	3	5	4	4
1096023	61	1	12	2	1	3	62	1	1	3	5	4	4
1096044	87	1	5	2	1	1	63	2	1	4	5	4	4
1096044	77	1	11	5	1	1	63	2	1	4	5	4	4
1096044	81	1	23	5	1	1	63	2	1	4	5	4	4
1096044	67	2	12	5	1	1	63	2	1	4	5	4	4
1096044	47	2	9	3	1	1	63	2	1	4	5	4	4
1096044	48	2	26	2	1	1	63	2	1	4	5	4	4
1096914	30	2	13	1	2	#NULL!	48	1	1	3	2	3	2
1096914	17	2	19	1	2	#NULL!	48	1	1	3	2	3	2
1096914	13	2	4	3	2	#NULL!	48	1	1	3	2	3	2
1096914	49	1	28	3	2	#NULL!	48	1	1	3	2	3	2
1096914	66	1	16	2	2	#NULL!	48	1	1	3	2	3	2
1096914	53	1	5	2	2	#NULL!	48	1	1	3	2	3	2
1097116	12	2	27	1	1	2	65	1	1	4	1	4	3
1097116	23	2	1	1	1	2	65	1	1	4	1	4	3
1097116	24	2	7	3	1	2	65	1	1	4	1	4	3
1097116	65	1	2	3	1	2	65	1	1	4	1	4	3
1097116	83	1	25	2	1	2	65	1	1	4	1	4	3
1097116	52	1	6	3	1	2	65	1	1	4	1	4	3
1097238	12	2	8	3	2	#NULL!	64	1	1	4	1	4	2
1097238	23	2	17	3	2	#NULL!	64	1	1	4	1	4	2
1097238	24	2	15	2	2	#NULL!	64	1	1	4	1	4	2
1097238	65	1	18	4	2	#NULL!	64	1	1	4	1	4	2
1097238	83	1	27	2	2	#NULL!	64	1	1	4	1	4	2
1097238	52	1	1	2	2	#NULL!	64	1	1	4	1	4	2
1097309	46	2	18	2	1	1	64	2	1	4	1	4	3
1097309	6	2	27	2	1	1	64	2	1	4	1	4	3
1097309	78	2	1	3	1	1	64	2	1	4	1	4	3
1097309	2	1	7	5	1	1	64	2	1	4	1	4	3
1097309	68	1	2	5	1	1	64	2	1	4	1	4	3
1097309	8	1	25	3	1	1	64	2	1	4	1	4	3
1097647	86	2	2	3	1	3	62	1	1	2	1	4	4
1097647	79	2	25	3	1	3	62	1	1	2	1	4	4
1097647	42	2	6	3	1	3	62	1	1	2	1	4	4
1097647	40	1	10	3	1	3	62	1	1	2	1	4	4
1097647	41	1	20	3	1	3	62	1	1	2	1	4	4
1097647	16	1	21	3	1	3	62	1	1	2	1	4	4
1097704	19	1	23	2	2	#NULL!	45	2	1	5	2	3	4
1097704	75	1	12	4	2	#NULL!	45	2	1	5	2	3	4
1097704	45	1	9	4	2	#NULL!	45	2	1	5	2	3	4
1097704	43	2	26	4	2	#NULL!	45	2	1	5	2	3	4
1097704	73	2	22	4	2	#NULL!	45	2	1	5	2	3	4
1097704	61	2	8	3	2	#NULL!	45	2	1	5	2	3	4
1097795	4	1	10	4	1	1	51	1	1	3	2	3	4
1097795	31	1	20	3	1	1	51	1	1	3	2	3	4
1097795	85	1	21	3	1	1	51	1	1	3	2	3	4
1097795	32	2	29	4	1	1	51	1	1	3	2	3	4
1097795	18	2	30	4	1	1	51	1	1	3	2	3	4
1097795	10	2	14	4	1	1	51	1	1	3	2	3	4
1097863	87	2	18	4	1	2	53	2	1	4	1	3	4
1097863	77	2	27	1	1	2	53	2	1	4	1	3	4
1097863	81	2	1	3	1	2	53	2	1	4	1	3	4
1097863	67	1	7	2	1	2	53	2	1	4	1	3	4
1097863	47	1	2	3	1	2	53	2	1	4	1	3	4
1097863	48	1	25	2	1	2	53	2	1	4	1	3	4
1097907	87	2	30	5	1	1	36	2	2	4	2	2	3
1097907	77	2	14	4	1	1	36	2	2	4	2	2	3
1097907	81	2	3	3	1	1	36	2	2	4	2	2	3
1097907	67	1	24	3	1	1	36	2	2	4	2	2	3
1097907	47	1	13	3	1	1	36	2	2	4	2	2	3
1097907	48	1	19	1	1	1	36	2	2	4	2	2	3
1098530	64	2	29	4	1	1	65	1	1	4	5	4	4
1098530	63	2	30	4	1	1	65	1	1	4	5	4	4
1098530	36	2	14	4	1	1	65	1	1	4	5	4	4
1098530	25	1	3	4	1	1	65	1	1	4	5	4	4
1098530	11	1	24	3	1	1	65	1	1	4	5	4	4
1098530	15	1	13	2	1	1	65	1	1	4	5	4	4
1098629	30	1	28	3	1	1	53	1	1	3	2	3	3
1098629	17	1	16	4	1	1	53	1	1	3	2	3	3
1098629	13	1	5	4	1	1	53	1	1	3	2	3	3
1098629	49	2	11	3	1	1	53	1	1	3	2	3	3
1098629	66	2	23	4	1	1	53	1	1	3	2	3	3
1098629	53	2	12	4	1	1	53	1	1	3	2	3	3
1098653	56	1	14	3	1	1	56	2	2	4	1	3	3
1098653	69	1	3	3	1	1	56	2	2	4	1	3	3
1098653	39	1	24	4	1	1	56	2	2	4	1	3	3
1098653	82	2	13	3	1	1	56	2	2	4	1	3	3
1098653	90	2	19	4	1	1	56	2	2	4	1	3	3
1098653	27	2	4	4	1	1	56	2	2	4	1	3	3
1099011	30	2	22	2	2	#NULL!	55	1	2	2	2	3	3
1099011	17	2	8	4	2	#NULL!	55	1	2	2	2	3	3
1099011	13	2	17	4	2	#NULL!	55	1	2	2	2	3	3
1099011	49	1	15	2	2	#NULL!	55	1	2	2	2	3	3
1099011	66	1	18	4	2	#NULL!	55	1	2	2	2	3	3
1099011	53	1	27	3	2	#NULL!	55	1	2	2	2	3	3
1099185	22	2	16	3	1	1	49	1	1	5	2	3	1
1099185	76	2	5	2	1	1	49	1	1	5	2	3	1
1099185	28	2	11	3	1	1	49	1	1	5	2	3	1
1099185	1	1	23	2	1	1	49	1	1	5	2	3	1
1099185	59	1	12	3	1	1	49	1	1	5	2	3	1
1099185	34	1	9	2	1	1	49	1	1	5	2	3	1
1099219	55	2	6	3	1	3	54	1	1	5	2	3	4
1099219	80	2	10	3	1	3	54	1	1	5	2	3	4
1099219	9	2	20	2	1	3	54	1	1	5	2	3	4
1099219	20	1	21	2	1	3	54	1	1	5	2	3	4
1099219	74	2	29	2	1	3	54	1	1	5	2	3	4
1099219	33	2	30	3	1	3	54	1	1	5	2	3	4
1099364	21	2	3	2	1	1	61	2	1	2	1	4	3
1099364	89	2	24	3	1	1	61	2	1	2	1	4	3
1099364	62	2	13	2	1	1	61	2	1	2	1	4	3
1099364	71	1	19	2	1	1	61	2	1	2	1	4	3
1099364	84	1	4	2	1	1	61	2	1	2	1	4	3
1099364	54	1	28	2	1	1	61	2	1	2	1	4	3
1099438	46	1	2	3	1	1	36	2	1	4	2	2	4
1099438	6	1	25	4	1	1	36	2	1	4	2	2	4
1099438	78	1	6	3	1	1	36	2	1	4	2	2	4
1099438	2	2	10	3	1	1	36	2	1	4	2	2	4
1099438	68	2	20	2	1	1	36	2	1	4	2	2	4
1099438	8	2	21	3	1	1	36	2	1	4	2	2	4
1099586	46	2	3	3	1	3	61	1	1	4	5	4	3
1099586	6	2	24	3	1	3	61	1	1	4	5	4	3
1099586	78	2	13	3	1	3	61	1	1	4	5	4	3
1099586	2	1	19	2	1	3	61	1	1	4	5	4	3
1099586	68	1	4	3	1	3	61	1	1	4	5	4	3
1099586	8	1	28	3	1	3	61	1	1	4	5	4	3
1099710	86	1	21	4	2	#NULL!	61	2	1	5	1	4	3
1099710	79	2	29	3	2	#NULL!	61	2	1	5	1	4	3
1099710	42	2	30	4	2	#NULL!	61	2	1	5	1	4	3
1099710	40	2	14	4	2	#NULL!	61	2	1	5	1	4	3
1099710	41	2	3	3	2	#NULL!	61	2	1	5	1	4	3
1099710	16	2	24	4	2	#NULL!	61	2	1	5	1	4	3
1100491	12	2	30	4	1	1	60	2	1	4	1	4	3
1100491	23	1	14	3	1	1	60	2	1	4	1	4	3
1100491	24	1	3	1	1	1	60	2	1	4	1	4	3
1100491	65	2	24	3	1	1	60	2	1	4	1	4	3
1100491	83	2	13	2	1	1	60	2	1	4	1	4	3
1100491	52	2	19	2	1	1	60	2	1	4	1	4	3
1100516	37	1	16	3	1	1	57	1	1	4	1	3	3
1100516	7	1	5	2	1	1	57	1	1	4	1	3	3
1100516	60	1	11	3	1	1	57	1	1	4	1	3	3
1100516	57	2	23	2	1	1	57	1	1	4	1	3	3
1100516	14	2	12	3	1	1	57	1	1	4	1	3	3
1100516	88	2	9	2	1	1	57	1	1	4	1	3	3
1100688	22	1	26	4	2	#NULL!	58	2	1	2	5	3	3
1100688	76	1	22	4	2	#NULL!	58	2	1	2	5	3	3
1100688	28	1	8	3	2	#NULL!	58	2	1	2	5	3	3
1100688	1	2	17	3	2	#NULL!	58	2	1	2	5	3	3
1100688	59	2	15	2	2	#NULL!	58	2	1	2	5	3	3
1100688	34	2	18	3	2	#NULL!	58	2	1	2	5	3	3
1100916	86	1	13	3	1	1	46	1	1	3	2	3	4
1100916	79	1	19	2	1	1	46	1	1	3	2	3	4
1100916	42	1	4	2	1	1	46	1	1	3	2	3	4
1100916	40	2	28	2	1	1	46	1	1	3	2	3	4
1100916	41	2	16	3	1	1	46	1	1	3	2	3	4
1100916	16	2	5	3	1	1	46	1	1	3	2	3	4
1101246	30	1	25	4	2	#NULL!	64	1	1	4	5	4	3
1101246	17	1	6	4	2	#NULL!	64	1	1	4	5	4	3
1101246	13	1	10	4	2	#NULL!	64	1	1	4	5	4	3
1101246	49	2	20	3	2	#NULL!	64	1	1	4	5	4	3
1101246	66	2	21	3	2	#NULL!	64	1	1	4	5	4	3
1101246	53	2	29	4	2	#NULL!	64	1	1	4	5	4	3
1101338	4	2	11	4	2	#NULL!	46	1	1	3	5	3	4
1101338	31	2	23	1	2	#NULL!	46	1	1	3	5	3	4
1101338	85	2	12	4	2	#NULL!	46	1	1	3	5	3	4
1101338	32	1	9	1	2	#NULL!	46	1	1	3	5	3	4
1101338	18	1	26	3	2	#NULL!	46	1	1	3	5	3	4
1101338	10	1	22	4	2	#NULL!	46	1	1	3	5	3	4
1101914	55	2	9	3	2	#NULL!	53	1	1	3	3	3	3
1101914	80	2	26	3	2	#NULL!	53	1	1	3	3	3	3
1101914	9	2	22	2	2	#NULL!	53	1	1	3	3	3	3
1101914	20	1	8	2	2	#NULL!	53	1	1	3	3	3	3
1101914	74	1	17	2	2	#NULL!	53	1	1	3	3	3	3
1101914	33	1	15	3	2	#NULL!	53	1	1	3	3	3	3
1102195	37	2	15	2	1	1	51	2	1	1	3	3	4
1102195	7	2	18	4	1	1	51	2	1	1	3	3	4
1102195	60	2	27	5	1	1	51	2	1	1	3	3	4
1102195	57	1	1	4	1	1	51	2	1	1	3	3	4
1102195	14	1	7	3	1	1	51	2	1	1	3	3	4
1102195	88	1	2	3	1	1	51	2	1	1	3	3	4
1103034	56	2	29	3	2	#NULL!	51	1	2	2	2	3	4
1103034	69	2	30	4	2	#NULL!	51	1	2	2	2	3	4
1103034	39	1	14	4	2	#NULL!	51	1	2	2	2	3	4
1103034	82	2	3	4	2	#NULL!	51	1	2	2	2	3	4
1103034	90	2	24	4	2	#NULL!	51	1	2	2	2	3	4
1103034	27	2	13	4	2	#NULL!	51	1	2	2	2	3	4
1103142	37	2	18	4	2	#NULL!	58	2	1	4	1	3	1
1103142	7	2	27	2	2	#NULL!	58	2	1	4	1	3	1
1103142	60	2	1	3	2	#NULL!	58	2	1	4	1	3	1
1103142	57	1	7	3	2	#NULL!	58	2	1	4	1	3	1
1103142	14	1	2	4	2	#NULL!	58	2	1	4	1	3	1
1103142	88	1	25	3	2	#NULL!	58	2	1	4	1	3	1
1103302	21	2	1	4	1	1	44	2	1	5	3	2	2
1103302	89	2	7	3	1	1	44	2	1	5	3	2	2
1103302	62	2	2	4	1	1	44	2	1	5	3	2	2
1103302	71	1	25	4	1	1	44	2	1	5	3	2	2
1103302	84	1	6	3	1	1	44	2	1	5	3	2	2
1103302	54	1	10	4	1	1	44	2	1	5	3	2	2
1103448	37	1	21	4	1	1	49	1	1	4	1	3	3
1103448	7	2	29	3	1	1	49	1	1	4	1	3	3
1103448	60	2	30	4	1	1	49	1	1	4	1	3	3
1103448	57	2	14	3	1	1	49	1	1	4	1	3	3
1103448	14	2	3	2	1	1	49	1	1	4	1	3	3
1103448	88	2	24	3	1	1	49	1	1	4	1	3	3
1103547	19	1	26	2	1	1	35	2	1	4	5	2	4
1103547	75	1	22	3	1	1	35	2	1	4	5	2	4
1103547	45	1	8	5	1	1	35	2	1	4	5	2	4
1103547	43	2	17	3	1	1	35	2	1	4	5	2	4
1103547	73	2	15	2	1	1	35	2	1	4	5	2	4
1103547	61	2	18	4	1	1	35	2	1	4	5	2	4
1104068	4	2	9	3	1	1	36	2	1	4	1	2	3
1104068	31	2	26	4	1	1	36	2	1	4	1	2	3
1104068	85	2	22	3	1	1	36	2	1	4	1	2	3
1104068	32	1	8	5	1	1	36	2	1	4	1	2	3
1104068	18	1	17	5	1	1	36	2	1	4	1	2	3
1104068	10	1	15	3	1	1	36	2	1	4	1	2	3
1104714	46	1	12	4	1	3	59	2	2	1	2	3	4
1104714	6	1	9	3	1	3	59	2	2	1	2	3	4
1104714	78	1	26	2	1	3	59	2	2	1	2	3	4
1104714	2	2	22	4	1	3	59	2	2	1	2	3	4
1104714	68	2	8	4	1	3	59	2	2	1	2	3	4
1104714	8	2	17	4	1	3	59	2	2	1	2	3	4
1104839	56	2	8	4	1	2	37	2	2	3	2	2	4
1104839	69	2	17	4	1	2	37	2	2	3	2	2	4
1104839	39	2	15	3	1	2	37	2	2	3	2	2	4
1104839	82	1	18	4	1	2	37	2	2	3	2	2	4
1104839	90	1	27	4	1	2	37	2	2	3	2	2	4
1104839	27	1	1	3	1	2	37	2	2	3	2	2	4
1105018	22	1	24	3	2	#NULL!	63	2	1	5	5	4	4
1105018	76	1	13	2	2	#NULL!	63	2	1	5	5	4	4
1105018	28	1	19	3	2	#NULL!	63	2	1	5	5	4	4
1105018	1	2	4	3	2	#NULL!	63	2	1	5	5	4	4
1105018	59	2	28	2	2	#NULL!	63	2	1	5	5	4	4
1105018	34	2	16	3	2	#NULL!	63	2	1	5	5	4	4
1105152	19	2	19	3	2	#NULL!	25	1	1	3	1	1	4
1105152	75	2	4	3	2	#NULL!	25	1	1	3	1	1	4
1105152	45	2	28	4	2	#NULL!	25	1	1	3	1	1	4
1105152	43	1	16	4	2	#NULL!	25	1	1	3	1	1	4
1105152	73	1	5	4	2	#NULL!	25	1	1	3	1	1	4
1105152	61	1	11	3	2	#NULL!	25	1	1	3	1	1	4
1105162	58	1	2	4	1	2	62	1	1	3	1	4	4
1105162	29	1	25	4	1	2	62	1	1	3	1	4	4
1105162	35	1	6	3	1	2	62	1	1	3	1	4	4
1105162	5	2	10	4	1	2	62	1	1	3	1	4	4
1105162	26	2	20	5	1	2	62	1	1	3	1	4	4
1105162	50	2	21	3	1	2	62	1	1	3	1	4	4
1105405	64	2	2	4	2	#NULL!	61	1	1	4	2	4	4
1105405	63	2	25	1	2	#NULL!	61	1	1	4	2	4	4
1105405	36	2	6	2	2	#NULL!	61	1	1	4	2	4	4
1105405	25	1	10	4	2	#NULL!	61	1	1	4	2	4	4
1105405	11	1	20	4	2	#NULL!	61	1	1	4	2	4	4
1105405	15	1	21	4	2	#NULL!	61	1	1	4	2	4	4
1105468	55	1	25	3	1	1	48	2	1	3	2	3	2
1105468	80	1	6	2	1	1	48	2	1	3	2	3	2
1105468	9	1	10	1	1	1	48	2	1	3	2	3	2
1105468	20	2	20	2	1	1	48	2	1	3	2	3	2
1105468	74	2	21	2	1	1	48	2	1	3	2	3	2
1105468	33	2	29	3	1	1	48	2	1	3	2	3	2
1105537	46	2	14	3	1	1	64	1	1	3	1	4	4
1105537	6	2	3	2	1	1	64	1	1	3	1	4	4
1105537	78	2	24	3	1	1	64	1	1	3	1	4	4
1105537	2	1	13	2	1	1	64	1	1	3	1	4	4
1105537	68	1	19	1	1	1	64	1	1	3	1	4	4
1105537	8	1	4	2	1	1	64	1	1	3	1	4	4
1106025	22	1	1	2	1	2	35	2	1	5	2	2	4
1106025	76	1	7	2	1	2	35	2	1	5	2	2	4
1106025	28	1	2	4	1	2	35	2	1	5	2	2	4
1106025	1	2	25	4	1	2	35	2	1	5	2	2	4
1106025	59	2	6	3	1	2	35	2	1	5	2	2	4
1106025	34	2	10	4	1	2	35	2	1	5	2	2	4
1106141	46	2	16	2	2	#NULL!	43	1	1	2	2	2	3
1106141	6	2	5	2	2	#NULL!	43	1	1	2	2	2	3
1106141	78	2	11	2	2	#NULL!	43	1	1	2	2	2	3
1106141	2	1	23	2	2	#NULL!	43	1	1	2	2	2	3
1106141	68	1	12	2	2	#NULL!	43	1	1	2	2	2	3
1106141	8	1	9	2	2	#NULL!	43	1	1	2	2	2	3
1106160	56	1	16	3	2	#NULL!	50	1	1	2	1	3	4
1106160	69	1	5	2	2	#NULL!	50	1	1	2	1	3	4
1106160	39	1	11	3	2	#NULL!	50	1	1	2	1	3	4
1106160	82	2	23	2	2	#NULL!	50	1	1	2	1	3	4
1106160	90	2	12	3	2	#NULL!	50	1	1	2	1	3	4
1106160	27	2	9	2	2	#NULL!	50	1	1	2	1	3	4
1106170	4	1	28	2	1	1	48	2	2	4	2	3	1
1106170	31	1	16	3	1	1	48	2	2	4	2	3	1
1106170	85	1	5	3	1	1	48	2	2	4	2	3	1
1106170	32	2	11	3	1	1	48	2	2	4	2	3	1
1106170	18	2	23	2	1	1	48	2	2	4	2	3	1
1106170	10	2	12	4	1	1	48	2	2	4	2	3	1
1106312	46	2	11	2	2	#NULL!	61	1	1	2	1	4	4
1106312	6	2	23	1	2	#NULL!	61	1	1	2	1	4	4
1106312	78	2	12	3	2	#NULL!	61	1	1	2	1	4	4
1106312	2	1	9	2	2	#NULL!	61	1	1	2	1	4	4
1106312	68	1	26	3	2	#NULL!	61	1	1	2	1	4	4
1106312	8	1	22	1	2	#NULL!	61	1	1	2	1	4	4
1106722	22	2	14	3	2	#NULL!	32	2	1	5	5	2	3
1106722	76	2	3	4	2	#NULL!	32	2	1	5	5	2	3
1106722	28	2	24	4	2	#NULL!	32	2	1	5	5	2	3
1106722	1	1	13	3	2	#NULL!	32	2	1	5	5	2	3
1106722	59	1	19	3	2	#NULL!	32	2	1	5	5	2	3
1106722	34	1	4	4	2	#NULL!	32	2	1	5	5	2	3
1106988	30	1	24	4	1	2	36	1	1	2	5	2	4
1106988	17	1	13	3	1	2	36	1	1	2	5	2	4
1106988	13	1	19	4	1	2	36	1	1	2	5	2	4
1106988	49	2	4	2	1	2	36	1	1	2	5	2	4
1106988	66	2	28	2	1	2	36	1	1	2	5	2	4
1106988	53	2	16	1	1	2	36	1	1	2	5	2	4
1107282	56	1	3	2	2	#NULL!	65	2	1	4	5	4	4
1107282	69	1	24	3	2	#NULL!	65	2	1	4	5	4	4
1107282	39	1	13	3	2	#NULL!	65	2	1	4	5	4	4
1107282	82	2	19	2	2	#NULL!	65	2	1	4	5	4	4
1107282	90	2	4	2	2	#NULL!	65	2	1	4	5	4	4
1107282	27	2	28	2	2	#NULL!	65	2	1	4	5	4	4
1107328	55	1	22	3	1	1	60	1	1	2	1	4	4
1107328	80	1	8	5	1	1	60	1	1	2	1	4	4
1107328	9	1	17	3	1	1	60	1	1	2	1	4	4
1107328	20	2	15	3	1	1	60	1	1	2	1	4	4
1107328	74	2	18	4	1	1	60	1	1	2	1	4	4
1107328	33	2	27	2	1	1	60	1	1	2	1	4	4
1107668	55	2	11	4	1	1	60	2	2	4	2	4	4
1107668	80	2	23	4	1	1	60	2	2	4	2	4	4
1107668	9	2	12	4	1	1	60	2	2	4	2	4	4
1107668	20	1	9	3	1	1	60	2	2	4	2	4	4
1107668	74	1	26	1	1	1	60	2	2	4	2	4	4
1107668	33	1	22	3	1	1	60	2	2	4	2	4	4
1107835	3	2	11	4	2	#NULL!	61	2	1	4	1	4	4
1107835	70	2	23	2	2	#NULL!	61	2	1	4	1	4	4
1107835	38	2	12	4	2	#NULL!	61	2	1	4	1	4	4
1107835	72	1	9	3	2	#NULL!	61	2	1	4	1	4	4
1107835	51	1	26	2	2	#NULL!	61	2	1	4	1	4	4
1107835	44	1	22	3	2	#NULL!	61	2	1	4	1	4	4
1107941	55	1	9	3	2	#NULL!	39	2	1	1	2	2	3
1107941	80	1	26	4	2	#NULL!	39	2	1	1	2	2	3
1107941	9	1	22	4	2	#NULL!	39	2	1	1	2	2	3
1107941	20	2	8	4	2	#NULL!	39	2	1	1	2	2	3
1107941	74	2	17	4	2	#NULL!	39	2	1	1	2	2	3
1107941	33	2	15	2	2	#NULL!	39	2	1	1	2	2	3
1108097	12	1	16	3	2	#NULL!	31	1	1	5	5	2	4
1108097	23	1	5	2	2	#NULL!	31	1	1	5	5	2	4
1108097	24	1	11	3	2	#NULL!	31	1	1	5	5	2	4
1108097	65	2	23	2	2	#NULL!	31	1	1	5	5	2	4
1108097	83	2	12	3	2	#NULL!	31	1	1	5	5	2	4
1108097	52	2	9	3	2	#NULL!	31	1	1	5	5	2	4
1109293	19	1	11	4	1	1	54	1	1	3	1	3	4
1109293	75	1	23	3	1	1	54	1	1	3	1	3	4
1109293	45	1	12	4	1	1	54	1	1	3	1	3	4
1109293	43	2	9	4	1	1	54	1	1	3	1	3	4
1109293	73	2	26	5	1	1	54	1	1	3	1	3	4
1109293	61	2	22	3	1	1	54	1	1	3	1	3	4
1109811	56	2	22	3	1	1	59	1	1	3	5	3	1
1109811	69	2	8	3	1	1	59	1	1	3	5	3	1
1109811	39	2	17	2	1	1	59	1	1	3	5	3	1
1109811	82	1	15	3	1	1	59	1	1	3	5	3	1
1109811	90	1	18	3	1	1	59	1	1	3	5	3	1
1109811	27	1	27	2	1	1	59	1	1	3	5	3	1
1110280	87	1	21	3	2	#NULL!	62	2	1	4	1	4	4
1110280	77	2	29	2	2	#NULL!	62	2	1	4	1	4	4
1110280	81	2	30	2	2	#NULL!	62	2	1	4	1	4	4
1110280	67	2	14	1	2	#NULL!	62	2	1	4	1	4	4
1110280	47	2	3	2	2	#NULL!	62	2	1	4	1	4	4
1110280	48	2	24	1	2	#NULL!	62	2	1	4	1	4	4
1110502	86	2	4	5	2	#NULL!	45	1	1	4	1	3	4
1110502	79	2	28	1	2	#NULL!	45	1	1	4	1	3	4
1110502	42	2	16	2	2	#NULL!	45	1	1	4	1	3	4
1110502	40	1	5	2	2	#NULL!	45	1	1	4	1	3	4
1110502	41	1	11	2	2	#NULL!	45	1	1	4	1	3	4
1110502	16	1	23	3	2	#NULL!	45	1	1	4	1	3	4
1110628	64	1	12	3	2	#NULL!	62	1	1	4	1	4	3
1110628	63	1	9	2	2	#NULL!	62	1	1	4	1	4	3
1110628	36	1	26	1	2	#NULL!	62	1	1	4	1	4	3
1110628	25	2	22	3	2	#NULL!	62	1	1	4	1	4	3
1110628	11	2	8	3	2	#NULL!	62	1	1	4	1	4	3
1110628	15	2	17	3	2	#NULL!	62	1	1	4	1	4	3
1110873	4	1	21	2	2	#NULL!	63	2	1	1	1	4	4
1110873	31	2	29	2	2	#NULL!	63	2	1	1	1	4	4
1110873	85	2	30	4	2	#NULL!	63	2	1	1	1	4	4
1110873	32	2	14	4	2	#NULL!	63	2	1	1	1	4	4
1110873	18	2	3	5	2	#NULL!	63	2	1	1	1	4	4
1110873	10	2	24	3	2	#NULL!	63	2	1	1	1	4	4
1110895	21	1	2	4	2	#NULL!	62	1	1	2	2	4	1
1110895	89	1	25	3	2	#NULL!	62	1	1	2	2	4	1
1110895	62	1	6	3	2	#NULL!	62	1	1	2	2	4	1
1110895	71	2	10	3	2	#NULL!	62	1	1	2	2	4	1
1110895	84	2	20	3	2	#NULL!	62	1	1	2	2	4	1
1110895	54	2	21	3	2	#NULL!	62	1	1	2	2	4	1
1110983	86	2	26	3	1	1	49	1	1	4	2	3	2
1110983	79	2	22	4	1	1	49	1	1	4	2	3	2
1110983	42	2	8	4	1	1	49	1	1	4	2	3	2
1110983	40	1	17	3	1	1	49	1	1	4	2	3	2
1110983	41	1	15	2	1	1	49	1	1	4	2	3	2
1110983	16	1	18	3	1	1	49	1	1	4	2	3	2
1111024	87	2	8	3	1	1	46	2	2	3	2	3	2
1111024	77	2	17	2	1	1	46	2	2	3	2	3	2
1111024	81	2	15	2	1	1	46	2	2	3	2	3	2
1111024	67	1	18	3	1	1	46	2	2	3	2	3	2
1111024	47	1	27	3	1	1	46	2	2	3	2	3	2
1111024	48	1	1	2	1	1	46	2	2	3	2	3	2
1111082	19	2	23	3	1	3	60	2	1	2	5	4	3
1111082	75	2	12	3	1	3	60	2	1	2	5	4	3
1111082	45	2	9	3	1	3	60	2	1	2	5	4	3
1111082	43	1	26	3	1	3	60	2	1	2	5	4	3
1111082	73	1	22	3	1	3	60	2	1	2	5	4	3
1111082	61	1	8	3	1	3	60	2	1	2	5	4	3
1111258	56	2	10	4	2	#NULL!	40	1	1	3	2	2	4
1111258	69	2	20	4	2	#NULL!	40	1	1	3	2	2	4
1111258	39	2	21	4	2	#NULL!	40	1	1	3	2	2	4
1111258	82	2	29	3	2	#NULL!	40	1	1	3	2	2	4
1111258	90	2	30	4	2	#NULL!	40	1	1	3	2	2	4
1111258	27	1	14	3	2	#NULL!	40	1	1	3	2	2	4
1111318	37	1	15	2	2	#NULL!	53	1	1	2	2	3	1
1111318	7	1	18	3	2	#NULL!	53	1	1	2	2	3	1
1111318	60	1	27	1	2	#NULL!	53	1	1	2	2	3	1
1111318	57	2	1	3	2	#NULL!	53	1	1	2	2	3	1
1111318	14	2	7	3	2	#NULL!	53	1	1	2	2	3	1
1111318	88	2	2	3	2	#NULL!	53	1	1	2	2	3	1
1111464	19	2	30	3	1	3	65	1	1	3	1	4	2
1111464	75	2	14	4	1	3	65	1	1	3	1	4	2
1111464	45	2	3	4	1	3	65	1	1	3	1	4	2
1111464	43	1	24	4	1	3	65	1	1	3	1	4	2
1111464	73	1	13	4	1	3	65	1	1	3	1	4	2
1111464	61	1	19	4	1	3	65	1	1	3	1	4	2
1111479	21	1	17	3	1	1	35	1	1	2	1	2	3
1111479	89	1	15	2	1	1	35	1	1	2	1	2	3
1111479	62	1	18	3	1	1	35	1	1	2	1	2	3
1111479	71	2	27	1	1	1	35	1	1	2	1	2	3
1111479	84	2	1	1	1	1	35	1	1	2	1	2	3
1111479	54	2	7	1	1	1	35	1	1	2	1	2	3
1111539	64	2	25	2	2	#NULL!	58	2	1	4	1	3	4
1111539	63	2	6	2	2	#NULL!	58	2	1	4	1	3	4
1111539	36	2	10	3	2	#NULL!	58	2	1	4	1	3	4
1111539	25	1	20	2	2	#NULL!	58	2	1	4	1	3	4
1111539	11	1	21	4	2	#NULL!	58	2	1	4	1	3	4
1111539	15	2	29	2	2	#NULL!	58	2	1	4	1	3	4
1111601	87	1	5	2	1	1	37	1	1	3	2	2	4
1111601	77	1	11	3	1	1	37	1	1	3	2	2	4
1111601	81	1	23	3	1	1	37	1	1	3	2	2	4
1111601	67	2	12	3	1	1	37	1	1	3	2	2	4
1111601	47	2	9	2	1	1	37	1	1	3	2	2	4
1111601	48	2	26	2	1	1	37	1	1	3	2	2	4
1111602	30	2	30	3	1	1	60	1	1	2	1	4	3
1111602	17	2	14	4	1	1	60	1	1	2	1	4	3
1111602	13	2	3	3	1	1	60	1	1	2	1	4	3
1111602	49	1	24	3	1	1	60	1	1	2	1	4	3
1111602	66	1	13	3	1	1	60	1	1	2	1	4	3
1111602	53	1	19	2	1	1	60	1	1	2	1	4	3
1111619	55	1	23	1	1	1	59	1	1	3	1	3	3
1111619	80	1	12	3	1	1	59	1	1	3	1	3	3
1111619	9	1	9	3	1	1	59	1	1	3	1	3	3
1111619	20	2	26	4	1	1	59	1	1	3	1	3	3
1111619	74	2	22	3	1	1	59	1	1	3	1	3	3
1111619	33	2	8	2	1	1	59	1	1	3	1	3	3
1111675	64	2	24	3	2	#NULL!	63	1	1	3	6	4	4
1111675	63	2	13	3	2	#NULL!	63	1	1	3	6	4	4
1111675	36	2	19	3	2	#NULL!	63	1	1	3	6	4	4
1111675	25	1	4	4	2	#NULL!	63	1	1	3	6	4	4
1111675	11	1	28	3	2	#NULL!	63	1	1	3	6	4	4
1111675	15	1	16	4	2	#NULL!	63	1	1	3	6	4	4
1111756	22	1	11	2	2	#NULL!	65	2	1	4	1	4	4
1111756	76	1	23	2	2	#NULL!	65	2	1	4	1	4	4
1111756	28	1	12	3	2	#NULL!	65	2	1	4	1	4	4
1111756	1	2	9	3	2	#NULL!	65	2	1	4	1	4	4
1111756	59	2	26	2	2	#NULL!	65	2	1	4	1	4	4
1111756	34	2	22	2	2	#NULL!	65	2	1	4	1	4	4
1111952	21	2	8	4	1	3	48	1	1	2	1	3	4
1111952	89	2	17	4	1	3	48	1	1	2	1	3	4
1111952	62	2	15	2	1	3	48	1	1	2	1	3	4
1111952	71	1	18	4	1	3	48	1	1	2	1	3	4
1111952	84	1	27	3	1	3	48	1	1	2	1	3	4
1111952	54	1	1	3	1	3	48	1	1	2	1	3	4
1112155	3	1	20	3	2	#NULL!	61	1	1	2	1	4	4
1112155	70	1	21	2	2	#NULL!	61	1	1	2	1	4	4
1112155	38	2	29	2	2	#NULL!	61	1	1	2	1	4	4
1112155	72	2	30	3	2	#NULL!	61	1	1	2	1	4	4
1112155	51	2	14	2	2	#NULL!	61	1	1	2	1	4	4
1112155	44	2	3	1	2	#NULL!	61	1	1	2	1	4	4
1112255	64	1	11	3	1	1	62	1	1	3	1	4	4
1112255	63	1	23	3	1	1	62	1	1	3	1	4	4
1112255	36	1	12	3	1	1	62	1	1	3	1	4	4
1112255	25	2	9	4	1	1	62	1	1	3	1	4	4
1112255	11	2	26	3	1	1	62	1	1	3	1	4	4
1112255	15	2	22	4	1	1	62	1	1	3	1	4	4
1112291	3	2	29	4	2	#NULL!	62	1	1	1	2	4	4
1112291	70	2	30	4	2	#NULL!	62	1	1	1	2	4	4
1112291	38	1	14	2	2	#NULL!	62	1	1	1	2	4	4
1112291	72	2	3	4	2	#NULL!	62	1	1	1	2	4	4
1112291	51	2	24	1	2	#NULL!	62	1	1	1	2	4	4
1112291	44	2	13	2	2	#NULL!	62	1	1	1	2	4	4
1112850	12	1	27	2	2	#NULL!	65	2	1	4	1	4	4
1112850	23	1	1	3	2	#NULL!	65	2	1	4	1	4	4
1112850	24	1	7	4	2	#NULL!	65	2	1	4	1	4	4
1112850	65	2	2	2	2	#NULL!	65	2	1	4	1	4	4
1112850	83	2	25	2	2	#NULL!	65	2	1	4	1	4	4
1112850	52	2	6	5	2	#NULL!	65	2	1	4	1	4	4
1112883	56	2	19	2	2	#NULL!	61	2	1	4	5	4	2
1112883	69	2	4	2	2	#NULL!	61	2	1	4	5	4	2
1112883	39	2	28	1	2	#NULL!	61	2	1	4	5	4	2
1112883	82	1	16	4	2	#NULL!	61	2	1	4	5	4	2
1112883	90	1	5	2	2	#NULL!	61	2	1	4	5	4	2
1112883	27	1	11	3	2	#NULL!	61	2	1	4	5	4	2
1113053	46	2	10	3	2	#NULL!	44	2	1	4	5	2	4
1113053	6	2	20	3	2	#NULL!	44	2	1	4	5	2	4
1113053	78	2	21	3	2	#NULL!	44	2	1	4	5	2	4
1113053	2	2	29	3	2	#NULL!	44	2	1	4	5	2	4
1113053	68	2	30	3	2	#NULL!	44	2	1	4	5	2	4
1113053	8	1	14	3	2	#NULL!	44	2	1	4	5	2	4
1113425	87	1	17	2	2	#NULL!	51	1	1	3	5	3	4
1113425	77	1	15	3	2	#NULL!	51	1	1	3	5	3	4
1113425	81	1	18	3	2	#NULL!	51	1	1	3	5	3	4
1113425	67	2	27	2	2	#NULL!	51	1	1	3	5	3	4
1113425	47	2	1	2	2	#NULL!	51	1	1	3	5	3	4
1113425	48	2	7	3	2	#NULL!	51	1	1	3	5	3	4
1113995	37	1	12	4	1	1	45	2	2	5	3	3	4
1113995	7	1	9	3	1	1	45	2	2	5	3	3	4
1113995	60	1	26	3	1	1	45	2	2	5	3	3	4
1113995	57	2	22	4	1	1	45	2	2	5	3	3	4
1113995	14	2	8	3	1	1	45	2	2	5	3	3	4
1113995	88	2	17	3	1	1	45	2	2	5	3	3	4
1114130	87	2	30	4	2	#NULL!	51	1	1	3	5	3	4
1114130	77	1	14	4	2	#NULL!	51	1	1	3	5	3	4
1114130	81	1	3	3	2	#NULL!	51	1	1	3	5	3	4
1114130	67	2	24	3	2	#NULL!	51	1	1	3	5	3	4
1114130	47	2	13	3	2	#NULL!	51	1	1	3	5	3	4
1114130	48	2	19	3	2	#NULL!	51	1	1	3	5	3	4
1114238	55	2	24	3	2	#NULL!	61	1	1	3	1	4	3
1114238	80	2	13	1	2	#NULL!	61	1	1	3	1	4	3
1114238	9	2	19	2	2	#NULL!	61	1	1	3	1	4	3
1114238	20	1	4	2	2	#NULL!	61	1	1	3	1	4	3
1114238	74	1	28	1	2	#NULL!	61	1	1	3	1	4	3
1114238	33	1	16	3	2	#NULL!	61	1	1	3	1	4	3
1114324	30	1	5	3	2	#NULL!	65	2	1	5	1	4	4
1114324	17	1	11	3	2	#NULL!	65	2	1	5	1	4	4
1114324	13	1	23	5	2	#NULL!	65	2	1	5	1	4	4
1114324	49	2	12	3	2	#NULL!	65	2	1	5	1	4	4
1114324	66	2	9	5	2	#NULL!	65	2	1	5	1	4	4
1114324	53	2	26	3	2	#NULL!	65	2	1	5	1	4	4
1114598	12	2	18	2	2	#NULL!	81	1	4	5	1	4	1
1114598	23	2	27	2	2	#NULL!	81	1	4	5	1	4	1
1114598	24	2	1	2	2	#NULL!	81	1	4	5	1	4	1
1114598	65	1	7	2	2	#NULL!	81	1	4	5	1	4	1
1114598	83	1	2	3	2	#NULL!	81	1	4	5	1	4	1
1114598	52	1	25	3	2	#NULL!	81	1	4	5	1	4	1
1115059	37	2	28	2	2	#NULL!	51	2	1	5	2	3	4
1115059	7	2	16	2	2	#NULL!	51	2	1	5	2	3	4
1115059	60	2	5	3	2	#NULL!	51	2	1	5	2	3	4
1115059	57	1	11	3	2	#NULL!	51	2	1	5	2	3	4
1115059	14	1	23	2	2	#NULL!	51	2	1	5	2	3	4
1115059	88	1	12	4	2	#NULL!	51	2	1	5	2	3	4
1115199	86	1	9	4	2	#NULL!	59	1	1	3	1	3	4
1115199	79	1	26	4	2	#NULL!	59	1	1	3	1	3	4
1115199	42	1	22	4	2	#NULL!	59	1	1	3	1	3	4
1115199	40	2	8	4	2	#NULL!	59	1	1	3	1	3	4
1115199	41	2	17	4	2	#NULL!	59	1	1	3	1	3	4
1115199	16	2	15	4	2	#NULL!	59	1	1	3	1	3	4
1115264	58	2	29	3	2	#NULL!	52	1	1	2	2	3	2
1115264	29	2	30	4	2	#NULL!	52	1	1	2	2	3	2
1115264	35	1	14	2	2	#NULL!	52	1	1	2	2	3	2
1115264	5	2	3	3	2	#NULL!	52	1	1	2	2	3	2
1115264	26	2	24	3	2	#NULL!	52	1	1	2	2	3	2
1115264	50	2	13	2	2	#NULL!	52	1	1	2	2	3	2
1115765	3	1	4	3	1	1	65	1	1	4	1	4	3
1115765	70	1	28	1	1	1	65	1	1	4	1	4	3
1115765	38	1	16	4	1	1	65	1	1	4	1	4	3
1115765	72	2	5	3	1	1	65	1	1	4	1	4	3
1115765	51	2	11	4	1	1	65	1	1	4	1	4	3
1115765	44	2	23	3	1	1	65	1	1	4	1	4	3
1115822	30	1	8	3	1	1	56	2	1	5	2	3	4
1115822	17	1	17	3	1	1	56	2	1	5	2	3	4
1115822	13	1	15	3	1	1	56	2	1	5	2	3	4
1115822	49	2	18	3	1	1	56	2	1	5	2	3	4
1115822	66	2	27	5	1	1	56	2	1	5	2	3	4
1115822	53	2	1	2	1	1	56	2	1	5	2	3	4
1115849	64	1	24	4	2	#NULL!	59	1	1	4	1	3	4
1115849	63	1	13	2	2	#NULL!	59	1	1	4	1	3	4
1115849	36	1	19	1	2	#NULL!	59	1	1	4	1	3	4
1115849	25	2	4	3	2	#NULL!	59	1	1	4	1	3	4
1115849	11	2	28	1	2	#NULL!	59	1	1	4	1	3	4
1115849	15	2	16	3	2	#NULL!	59	1	1	4	1	3	4
1116560	30	2	14	3	1	1	54	1	1	2	2	3	4
1116560	17	2	3	2	1	1	54	1	1	2	2	3	4
1116560	13	2	24	3	1	1	54	1	1	2	2	3	4
1116560	49	1	13	2	1	1	54	1	1	2	2	3	4
1116560	66	1	19	2	1	1	54	1	1	2	2	3	4
1116560	53	1	4	3	1	1	54	1	1	2	2	3	4
1116822	55	1	3	2	1	1	56	1	1	4	1	3	2
1116822	80	1	24	3	1	1	56	1	1	4	1	3	2
1116822	9	1	13	3	1	1	56	1	1	4	1	3	2
1116822	20	2	19	3	1	1	56	1	1	4	1	3	2
1116822	74	2	4	3	1	1	56	1	1	4	1	3	2
1116822	33	2	28	2	1	1	56	1	1	4	1	3	2
1117037	21	2	9	3	1	2	65	2	1	3	1	4	3
1117037	89	2	26	3	1	2	65	2	1	3	1	4	3
1117037	62	2	22	4	1	2	65	2	1	3	1	4	3
1117037	71	1	8	4	1	2	65	2	1	3	1	4	3
1117037	84	1	17	4	1	2	65	2	1	3	1	4	3
1117037	54	1	15	4	1	2	65	2	1	3	1	4	3
1117180	22	1	20	3	1	3	50	1	1	3	2	3	4
1117180	76	1	21	3	1	3	50	1	1	3	2	3	4
1117180	28	2	29	3	1	3	50	1	1	3	2	3	4
1117180	1	2	30	4	1	3	50	1	1	3	2	3	4
1117180	59	2	14	3	1	3	50	1	1	3	2	3	4
1117180	34	2	3	4	1	3	50	1	1	3	2	3	4
1117261	4	2	15	2	2	#NULL!	50	2	1	5	3	3	3
1117261	31	2	18	3	2	#NULL!	50	2	1	5	3	3	3
1117261	85	2	27	3	2	#NULL!	50	2	1	5	3	3	3
1117261	32	1	1	3	2	#NULL!	50	2	1	5	3	3	3
1117261	18	1	7	2	2	#NULL!	50	2	1	5	3	3	3
1117261	10	1	2	2	2	#NULL!	50	2	1	5	3	3	3
1117266	55	1	21	3	1	3	61	2	1	4	5	4	1
1117266	80	2	29	2	1	3	61	2	1	4	5	4	1
1117266	9	2	30	3	1	3	61	2	1	4	5	4	1
1117266	20	2	14	3	1	3	61	2	1	4	5	4	1
1117266	74	2	3	1	1	3	61	2	1	4	5	4	1
1117266	33	2	24	1	1	3	61	2	1	4	5	4	1
1117298	87	2	7	3	1	3	52	1	1	2	3	3	1
1117298	77	2	2	3	1	3	52	1	1	2	3	3	1
1117298	81	2	25	4	1	3	52	1	1	2	3	3	1
1117298	67	1	6	3	1	3	52	1	1	2	3	3	1
1117298	47	1	10	3	1	3	52	1	1	2	3	3	1
1117298	48	1	20	2	1	3	52	1	1	2	3	3	1
1117646	12	1	28	2	1	1	54	1	1	3	1	3	4
1117646	23	1	16	3	1	1	54	1	1	3	1	3	4
1117646	24	1	5	2	1	1	54	1	1	3	1	3	4
1117646	65	2	11	3	1	1	54	1	1	3	1	3	4
1117646	83	2	23	1	1	1	54	1	1	3	1	3	4
1117646	52	2	12	3	1	1	54	1	1	3	1	3	4
1117678	3	2	1	2	1	1	30	1	1	3	1	2	4
1117678	70	2	7	1	1	1	30	1	1	3	1	2	4
1117678	38	2	2	2	1	1	30	1	1	3	1	2	4
1117678	72	1	25	1	1	1	30	1	1	3	1	2	4
1117678	51	1	6	1	1	1	30	1	1	3	1	2	4
1117678	44	1	10	3	1	1	30	1	1	3	1	2	4
1117943	19	1	17	3	1	3	38	2	1	2	5	2	3
1117943	75	1	15	3	1	3	38	2	1	2	5	2	3
1117943	45	1	18	4	1	3	38	2	1	2	5	2	3
1117943	43	2	27	2	1	3	38	2	1	2	5	2	3
1117943	73	2	1	3	1	3	38	2	1	2	5	2	3
1117943	61	2	7	4	1	3	38	2	1	2	5	2	3
1118052	37	1	11	3	2	#NULL!	43	1	1	3	2	2	3
1118052	7	1	23	1	2	#NULL!	43	1	1	3	2	2	3
1118052	60	1	12	3	2	#NULL!	43	1	1	3	2	2	3
1118052	57	2	9	2	2	#NULL!	43	1	1	3	2	2	3
1118052	14	2	26	3	2	#NULL!	43	1	1	3	2	2	3
1118052	88	2	22	2	2	#NULL!	43	1	1	3	2	2	3
1118152	4	2	30	4	1	3	57	2	1	3	1	3	3
1118152	31	1	14	4	1	3	57	2	1	3	1	3	3
1118152	85	1	3	4	1	3	57	2	1	3	1	3	3
1118152	32	2	24	4	1	3	57	2	1	3	1	3	3
1118152	18	2	13	4	1	3	57	2	1	3	1	3	3
1118152	10	2	19	4	1	3	57	2	1	3	1	3	3
1118218	58	1	11	4	2	#NULL!	62	2	1	4	5	4	4
1118218	29	1	23	3	2	#NULL!	62	2	1	4	5	4	4
1118218	35	1	12	4	2	#NULL!	62	2	1	4	5	4	4
1118218	5	2	9	4	2	#NULL!	62	2	1	4	5	4	4
1118218	26	2	26	4	2	#NULL!	62	2	1	4	5	4	4
1118218	50	2	22	4	2	#NULL!	62	2	1	4	5	4	4
1118386	56	2	3	3	2	#NULL!	63	2	1	4	1	4	4
1118386	69	2	24	4	2	#NULL!	63	2	1	4	1	4	4
1118386	39	2	13	3	2	#NULL!	63	2	1	4	1	4	4
1118386	82	1	19	1	2	#NULL!	63	2	1	4	1	4	4
1118386	90	1	4	3	2	#NULL!	63	2	1	4	1	4	4
1118386	27	1	28	2	2	#NULL!	63	2	1	4	1	4	4
1118732	56	2	30	2	2	#NULL!	65	1	1	5	1	4	3
1118732	69	1	14	3	2	#NULL!	65	1	1	5	1	4	3
1118732	39	1	3	3	2	#NULL!	65	1	1	5	1	4	3
1118732	82	2	24	4	2	#NULL!	65	1	1	5	1	4	3
1118732	90	2	13	3	2	#NULL!	65	1	1	5	1	4	3
1118732	27	2	19	5	2	#NULL!	65	1	1	5	1	4	3
1119061	12	2	11	4	2	#NULL!	45	1	1	2	2	3	4
1119061	23	2	23	3	2	#NULL!	45	1	1	2	2	3	4
1119061	24	2	12	3	2	#NULL!	45	1	1	2	2	3	4
1119061	65	1	9	3	2	#NULL!	45	1	1	2	2	3	4
1119061	83	1	26	4	2	#NULL!	45	1	1	2	2	3	4
1119061	52	1	22	3	2	#NULL!	45	1	1	2	2	3	4
1119490	86	1	14	2	2	#NULL!	54	1	1	3	2	3	3
1119490	79	1	3	1	2	#NULL!	54	1	1	3	2	3	3
1119490	42	1	24	3	2	#NULL!	54	1	1	3	2	3	3
1119490	40	2	13	1	2	#NULL!	54	1	1	3	2	3	3
1119490	41	2	19	3	2	#NULL!	54	1	1	3	2	3	3
1119490	16	2	4	1	2	#NULL!	54	1	1	3	2	3	3
1119552	22	2	27	1	2	#NULL!	49	2	1	5	2	3	2
1119552	76	2	1	1	2	#NULL!	49	2	1	5	2	3	2
1119552	28	2	7	1	2	#NULL!	49	2	1	5	2	3	2
1119552	1	1	2	2	2	#NULL!	49	2	1	5	2	3	2
1119552	59	1	25	1	2	#NULL!	49	2	1	5	2	3	2
1119552	34	1	6	1	2	#NULL!	49	2	1	5	2	3	2
1119637	21	1	6	1	2	#NULL!	43	1	1	5	2	2	4
1119637	89	1	10	2	2	#NULL!	43	1	1	5	2	2	4
1119637	62	1	20	3	2	#NULL!	43	1	1	5	2	2	4
1119637	71	2	21	3	2	#NULL!	43	1	1	5	2	2	4
1119637	84	2	29	1	2	#NULL!	43	1	1	5	2	2	4
1119637	54	2	30	2	2	#NULL!	43	1	1	5	2	2	4
1119649	22	1	17	2	1	1	56	1	1	4	2	3	4
1119649	76	1	15	2	1	1	56	1	1	4	2	3	4
1119649	28	1	18	2	1	1	56	1	1	4	2	3	4
1119649	1	2	27	3	1	1	56	1	1	4	2	3	4
1119649	59	2	1	2	1	1	56	1	1	4	2	3	4
1119649	34	2	7	2	1	1	56	1	1	4	2	3	4
1119837	46	2	30	2	2	#NULL!	58	1	1	2	1	3	3
1119837	6	2	14	3	2	#NULL!	58	1	1	2	1	3	3
1119837	78	2	3	2	2	#NULL!	58	1	1	2	1	3	3
1119837	2	1	24	3	2	#NULL!	58	1	1	2	1	3	3
1119837	68	1	13	3	2	#NULL!	58	1	1	2	1	3	3
1119837	8	1	19	2	2	#NULL!	58	1	1	2	1	3	3
1119957	4	2	27	3	1	3	42	2	1	2	2	2	3
1119957	31	2	1	3	1	3	42	2	1	2	2	2	3
1119957	85	2	7	3	1	3	42	2	1	2	2	2	3
1119957	32	1	2	3	1	3	42	2	1	2	2	2	3
1119957	18	1	25	3	1	3	42	2	1	2	2	2	3
1119957	10	1	6	3	1	3	42	2	1	2	2	2	3
1119958	46	2	26	4	2	#NULL!	63	2	1	2	5	4	4
1119958	6	2	22	5	2	#NULL!	63	2	1	2	5	4	4
1119958	78	2	8	5	2	#NULL!	63	2	1	2	5	4	4
1119958	2	1	17	3	2	#NULL!	63	2	1	2	5	4	4
1119958	68	1	15	2	2	#NULL!	63	2	1	2	5	4	4
1119958	8	1	18	3	2	#NULL!	63	2	1	2	5	4	4
1119973	55	1	5	4	1	1	48	1	1	4	1	3	3
1119973	80	1	11	4	1	1	48	1	1	4	1	3	3
1119973	9	1	23	4	1	1	48	1	1	4	1	3	3
1119973	20	2	12	4	1	1	48	1	1	4	1	3	3
1119973	74	2	9	4	1	1	48	1	1	4	1	3	3
1119973	33	2	26	1	1	1	48	1	1	4	1	3	3
1119999	87	2	19	2	2	#NULL!	29	2	1	5	2	1	4
1119999	77	2	4	5	2	#NULL!	29	2	1	5	2	1	4
1119999	81	2	28	4	2	#NULL!	29	2	1	5	2	1	4
1119999	67	1	16	4	2	#NULL!	29	2	1	5	2	1	4
1119999	47	1	5	3	2	#NULL!	29	2	1	5	2	1	4
1119999	48	1	11	5	2	#NULL!	29	2	1	5	2	1	4
1120000	37	2	30	4	1	3	57	2	1	5	2	3	3
1120000	7	1	14	4	1	3	57	2	1	5	2	3	3
1120000	60	1	3	3	1	3	57	2	1	5	2	3	3
1120000	57	2	24	4	1	3	57	2	1	5	2	3	3
1120000	14	2	13	4	1	3	57	2	1	5	2	3	3
1120000	88	2	19	3	1	3	57	2	1	5	2	3	3
1120342	22	2	22	3	1	1	61	2	1	4	1	4	4
1120342	76	2	8	4	1	1	61	2	1	4	1	4	4
1120342	28	2	17	3	1	1	61	2	1	4	1	4	4
1120342	1	1	15	3	1	1	61	2	1	4	1	4	4
1120342	59	1	18	3	1	1	61	2	1	4	1	4	4
1120342	34	1	27	2	1	1	61	2	1	4	1	4	4
1120388	19	1	18	3	2	#NULL!	48	2	1	4	5	3	4
1120388	75	1	27	1	2	#NULL!	48	2	1	4	5	3	4
1120388	45	1	1	2	2	#NULL!	48	2	1	4	5	3	4
1120388	43	2	7	2	2	#NULL!	48	2	1	4	5	3	4
1120388	73	2	2	4	2	#NULL!	48	2	1	4	5	3	4
1120388	61	2	25	2	2	#NULL!	48	2	1	4	5	3	4
1120657	19	2	14	2	2	#NULL!	62	2	2	4	1	4	3
1120657	75	2	3	1	2	#NULL!	62	2	2	4	1	4	3
1120657	45	2	24	2	2	#NULL!	62	2	2	4	1	4	3
1120657	43	1	13	1	2	#NULL!	62	2	2	4	1	4	3
1120657	73	1	19	3	2	#NULL!	62	2	2	4	1	4	3
1120657	61	1	4	2	2	#NULL!	62	2	2	4	1	4	3
1120718	37	1	13	1	1	1	51	2	1	5	5	3	1
1120718	7	1	19	3	1	1	51	2	1	5	5	3	1
1120718	60	1	4	4	1	1	51	2	1	5	5	3	1
1120718	57	2	28	4	1	1	51	2	1	5	5	3	1
1120718	14	2	16	1	1	1	51	2	1	5	5	3	1
1120718	88	2	5	2	1	1	51	2	1	5	5	3	1
1120761	21	1	7	4	1	3	43	2	1	4	2	2	4
1120761	89	1	2	4	1	3	43	2	1	4	2	2	4
1120761	62	1	25	3	1	3	43	2	1	4	2	2	4
1120761	71	2	6	4	1	3	43	2	1	4	2	2	4
1120761	84	2	10	4	1	3	43	2	1	4	2	2	4
1120761	54	2	20	2	1	3	43	2	1	4	2	2	4
1120843	56	2	3	1	1	1	40	1	1	5	3	2	4
1120843	69	2	24	2	1	1	40	1	1	5	3	2	4
1120843	39	2	13	2	1	1	40	1	1	5	3	2	4
1120843	82	1	19	1	1	1	40	1	1	5	3	2	4
1120843	90	1	4	3	1	1	40	1	1	5	3	2	4
1120843	27	1	28	1	1	1	40	1	1	5	3	2	4
1120966	19	1	10	4	1	1	62	1	2	2	5	4	2
1120966	75	1	20	3	1	1	62	1	2	2	5	4	2
1120966	45	1	21	3	1	1	62	1	2	2	5	4	2
1120966	43	2	29	2	1	1	62	1	2	2	5	4	2
1120966	73	2	30	2	1	1	62	1	2	2	5	4	2
1120966	61	2	14	1	1	1	62	1	2	2	5	4	2
1120999	87	2	21	4	1	1	43	1	1	3	2	2	4
1120999	77	2	29	4	1	1	43	1	1	3	2	2	4
1120999	81	2	30	4	1	1	43	1	1	3	2	2	4
1120999	67	1	14	4	1	1	43	1	1	3	2	2	4
1120999	47	1	3	3	1	1	43	1	1	3	2	2	4
1120999	48	1	24	4	1	1	43	1	1	3	2	2	4
1121049	12	2	26	2	2	#NULL!	50	2	1	4	2	3	1
1121049	23	2	22	2	2	#NULL!	50	2	1	4	2	3	1
1121049	24	2	8	2	2	#NULL!	50	2	1	4	2	3	1
1121049	65	1	17	2	2	#NULL!	50	2	1	4	2	3	1
1121049	83	1	15	1	2	#NULL!	50	2	1	4	2	3	1
1121049	52	1	18	2	2	#NULL!	50	2	1	4	2	3	1
1121097	12	1	2	2	2	#NULL!	64	1	1	2	5	4	4
1121097	23	1	25	3	2	#NULL!	64	1	1	2	5	4	4
1121097	24	1	6	1	2	#NULL!	64	1	1	2	5	4	4
1121097	65	2	10	2	2	#NULL!	64	1	1	2	5	4	4
1121097	83	2	20	2	2	#NULL!	64	1	1	2	5	4	4
1121097	52	2	21	3	2	#NULL!	64	1	1	2	5	4	4
1121308	3	1	26	5	2	#NULL!	52	1	1	2	2	3	3
1121308	70	1	22	2	2	#NULL!	52	1	1	2	2	3	3
1121308	38	1	8	4	2	#NULL!	52	1	1	2	2	3	3
1121308	72	2	17	3	2	#NULL!	52	1	1	2	2	3	3
1121308	51	2	15	1	2	#NULL!	52	1	1	2	2	3	3
1121308	44	2	18	1	2	#NULL!	52	1	1	2	2	3	3
1121473	19	1	6	3	1	3	61	1	1	2	5	4	1
1121473	75	1	10	3	1	3	61	1	1	2	5	4	1
1121473	45	1	20	3	1	3	61	1	1	2	5	4	1
1121473	43	2	21	2	1	3	61	1	1	2	5	4	1
1121473	73	2	29	4	1	3	61	1	1	2	5	4	1
1121473	61	2	30	3	1	3	61	1	1	2	5	4	1
1121576	21	1	22	3	1	1	58	2	1	2	1	3	1
1121576	89	1	8	3	1	1	58	2	1	2	1	3	1
1121576	62	1	17	3	1	1	58	2	1	2	1	3	1
1121576	71	2	15	2	1	1	58	2	1	2	1	3	1
1121576	84	2	18	3	1	1	58	2	1	2	1	3	1
1121576	54	2	27	2	1	1	58	2	1	2	1	3	1
1121883	86	2	8	2	1	1	61	1	1	4	1	4	4
1121883	79	2	17	3	1	1	61	1	1	4	1	4	4
1121883	42	2	15	2	1	1	61	1	1	4	1	4	4
1121883	40	1	18	3	1	1	61	1	1	4	1	4	4
1121883	41	1	27	1	1	1	61	1	1	4	1	4	4
1121883	16	1	1	2	1	1	61	1	1	4	1	4	4
1122424	55	2	20	3	1	1	60	1	1	2	1	4	4
1122424	80	2	21	4	1	1	60	1	1	2	1	4	4
1122424	9	2	29	4	1	1	60	1	1	2	1	4	4
1122424	20	2	30	4	1	1	60	1	1	2	1	4	4
1122424	74	1	14	4	1	1	60	1	1	2	1	4	4
1122424	33	1	3	4	1	1	60	1	1	2	1	4	4
1122505	55	1	19	2	2	#NULL!	45	1	1	2	4	3	4
1122505	80	1	4	3	2	#NULL!	45	1	1	2	4	3	4
1122505	9	1	28	4	2	#NULL!	45	1	1	2	4	3	4
1122505	20	2	16	3	2	#NULL!	45	1	1	2	4	3	4
1122505	74	2	5	3	2	#NULL!	45	1	1	2	4	3	4
1122505	33	2	11	3	2	#NULL!	45	1	1	2	4	3	4
1122835	21	1	28	3	2	#NULL!	31	2	1	4	6	2	4
1122835	89	1	16	4	2	#NULL!	31	2	1	4	6	2	4
1122835	62	1	5	4	2	#NULL!	31	2	1	4	6	2	4
1122835	71	2	11	3	2	#NULL!	31	2	1	4	6	2	4
1122835	84	2	23	2	2	#NULL!	31	2	1	4	6	2	4
1122835	54	2	12	4	2	#NULL!	31	2	1	4	6	2	4
1122930	56	2	19	4	2	#NULL!	62	1	2	3	1	4	4
1122930	69	2	4	4	2	#NULL!	62	1	2	3	1	4	4
1122930	39	2	28	4	2	#NULL!	62	1	2	3	1	4	4
1122930	82	1	16	4	2	#NULL!	62	1	2	3	1	4	4
1122930	90	1	5	4	2	#NULL!	62	1	2	3	1	4	4
1122930	27	1	11	4	2	#NULL!	62	1	2	3	1	4	4
1122934	21	2	17	3	2	#NULL!	52	2	2	5	2	3	4
1122934	89	2	15	2	2	#NULL!	52	2	2	5	2	3	4
1122934	62	2	18	4	2	#NULL!	52	2	2	5	2	3	4
1122934	71	1	27	2	2	#NULL!	52	2	2	5	2	3	4
1122934	84	1	1	2	2	#NULL!	52	2	2	5	2	3	4
1122934	54	1	7	2	2	#NULL!	52	2	2	5	2	3	4
1122969	86	2	18	4	2	#NULL!	63	1	1	4	7	4	4
1122969	79	2	27	4	2	#NULL!	63	1	1	4	7	4	4
1122969	42	2	1	4	2	#NULL!	63	1	1	4	7	4	4
1122969	40	1	7	3	2	#NULL!	63	1	1	4	7	4	4
1122969	41	1	2	3	2	#NULL!	63	1	1	4	7	4	4
1122969	16	1	25	3	2	#NULL!	63	1	1	4	7	4	4
1123059	30	1	26	3	1	1	35	1	1	3	2	2	4
1123059	17	1	22	1	1	1	35	1	1	3	2	2	4
1123059	13	1	8	3	1	1	35	1	1	3	2	2	4
1123059	49	2	17	3	1	1	35	1	1	3	2	2	4
1123059	66	2	15	2	1	1	35	1	1	3	2	2	4
1123059	53	2	18	4	1	1	35	1	1	3	2	2	4
1123503	87	1	1	4	1	3	39	2	2	4	2	2	4
1123503	77	1	7	4	1	3	39	2	2	4	2	2	4
1123503	81	1	2	4	1	3	39	2	2	4	2	2	4
1123503	67	2	25	4	1	3	39	2	2	4	2	2	4
1123503	47	2	6	4	1	3	39	2	2	4	2	2	4
1123503	48	2	10	4	1	3	39	2	2	4	2	2	4
1124346	37	2	26	5	2	#NULL!	62	2	1	4	1	4	3
1124346	7	2	22	4	2	#NULL!	62	2	1	4	1	4	3
1124346	60	2	8	5	2	#NULL!	62	2	1	4	1	4	3
1124346	57	1	17	3	2	#NULL!	62	2	1	4	1	4	3
1124346	14	1	15	3	2	#NULL!	62	2	1	4	1	4	3
1124346	88	1	18	3	2	#NULL!	62	2	1	4	1	4	3
1124507	30	2	16	3	1	1	40	1	1	4	2	2	4
1124507	17	2	5	2	1	1	40	1	1	4	2	2	4
1124507	13	2	11	3	1	1	40	1	1	4	2	2	4
1124507	49	1	23	5	1	1	40	1	1	4	2	2	4
1124507	66	1	12	3	1	1	40	1	1	4	2	2	4
1124507	53	1	9	5	1	1	40	1	1	4	2	2	4
1124635	3	2	29	4	1	1	57	1	2	2	1	3	3
1124635	70	2	30	4	1	1	57	1	2	2	1	3	3
1124635	38	1	14	4	1	1	57	1	2	2	1	3	3
1124635	72	2	3	4	1	1	57	1	2	2	1	3	3
1124635	51	2	24	4	1	1	57	1	2	2	1	3	3
1124635	44	2	13	3	1	1	57	1	2	2	1	3	3
1124836	4	2	21	3	2	#NULL!	55	1	1	2	2	3	4
1124836	31	2	29	3	2	#NULL!	55	1	1	2	2	3	4
1124836	85	2	30	3	2	#NULL!	55	1	1	2	2	3	4
1124836	32	1	14	3	2	#NULL!	55	1	1	2	2	3	4
1124836	18	1	3	2	2	#NULL!	55	1	1	2	2	3	4
1124836	10	1	24	3	2	#NULL!	55	1	1	2	2	3	4
1124840	12	1	24	4	2	#NULL!	63	1	1	2	1	4	4
1124840	23	1	13	4	2	#NULL!	63	1	1	2	1	4	4
1124840	24	1	19	2	2	#NULL!	63	1	1	2	1	4	4
1124840	65	2	4	4	2	#NULL!	63	1	1	2	1	4	4
1124840	83	2	28	3	2	#NULL!	63	1	1	2	1	4	4
1124840	52	2	16	4	2	#NULL!	63	1	1	2	1	4	4
1124901	19	2	6	3	1	2	58	2	1	2	1	3	4
1124901	75	2	10	4	1	2	58	2	1	2	1	3	4
1124901	45	2	20	4	1	2	58	2	1	2	1	3	4
1124901	43	1	21	4	1	2	58	2	1	2	1	3	4
1124901	73	2	29	3	1	2	58	2	1	2	1	3	4
1124901	61	2	30	4	1	2	58	2	1	2	1	3	4
1125266	55	2	8	4	1	1	41	1	1	2	2	2	4
1125266	80	2	17	4	1	1	41	1	1	2	2	2	4
1125266	9	2	15	4	1	1	41	1	1	2	2	2	4
1125266	20	1	18	4	1	1	41	1	1	2	2	2	4
1125266	74	1	27	3	1	1	41	1	1	2	2	2	4
1125266	33	1	1	2	1	1	41	1	1	2	2	2	4
1125292	56	1	18	3	2	#NULL!	54	1	1	4	2	3	4
1125292	69	1	27	4	2	#NULL!	54	1	1	4	2	3	4
1125292	39	1	1	2	2	#NULL!	54	1	1	4	2	3	4
1125292	82	2	7	3	2	#NULL!	54	1	1	4	2	3	4
1125292	90	2	2	4	2	#NULL!	54	1	1	4	2	3	4
1125292	27	2	25	4	2	#NULL!	54	1	1	4	2	3	4
1125763	56	1	15	2	2	#NULL!	47	2	1	4	2	3	2
1125763	69	1	18	3	2	#NULL!	47	2	1	4	2	3	2
1125763	39	1	27	2	2	#NULL!	47	2	1	4	2	3	2
1125763	82	2	1	3	2	#NULL!	47	2	1	4	2	3	2
1125763	90	2	7	3	2	#NULL!	47	2	1	4	2	3	2
1125763	27	2	2	3	2	#NULL!	47	2	1	4	2	3	2
1125820	19	1	2	3	2	#NULL!	64	1	1	5	1	4	3
1125820	75	1	25	2	2	#NULL!	64	1	1	5	1	4	3
1125820	45	1	6	2	2	#NULL!	64	1	1	5	1	4	3
1125820	43	2	10	3	2	#NULL!	64	1	1	5	1	4	3
1125820	73	2	20	3	2	#NULL!	64	1	1	5	1	4	3
1125820	61	2	21	2	2	#NULL!	64	1	1	5	1	4	3
1125859	30	1	9	4	1	1	40	1	1	5	6	2	4
1125859	17	1	26	1	1	1	40	1	1	5	6	2	4
1125859	13	1	22	4	1	1	40	1	1	5	6	2	4
1125859	49	2	8	4	1	1	40	1	1	5	6	2	4
1125859	66	2	17	4	1	1	40	1	1	5	6	2	4
1125859	53	2	15	4	1	1	40	1	1	5	6	2	4
1126012	21	2	1	1	2	#NULL!	62	1	1	4	1	4	4
1126012	89	2	7	3	2	#NULL!	62	1	1	4	1	4	4
1126012	62	2	2	3	2	#NULL!	62	1	1	4	1	4	4
1126012	71	1	25	2	2	#NULL!	62	1	1	4	1	4	4
1126012	84	1	6	3	2	#NULL!	62	1	1	4	1	4	4
1126012	54	1	10	4	2	#NULL!	62	1	1	4	1	4	4
1127356	3	2	11	4	2	#NULL!	57	1	1	4	2	3	4
1127356	70	2	23	4	2	#NULL!	57	1	1	4	2	3	4
1127356	38	2	12	4	2	#NULL!	57	1	1	4	2	3	4
1127356	72	1	9	4	2	#NULL!	57	1	1	4	2	3	4
1127356	51	1	26	2	2	#NULL!	57	1	1	4	2	3	4
1127356	44	1	22	4	2	#NULL!	57	1	1	4	2	3	4
1127481	46	2	29	3	2	#NULL!	62	1	1	4	1	4	4
1127481	6	2	30	3	2	#NULL!	62	1	1	4	1	4	4
1127481	78	1	14	2	2	#NULL!	62	1	1	4	1	4	4
1127481	2	2	3	2	2	#NULL!	62	1	1	4	1	4	4
1127481	68	2	24	3	2	#NULL!	62	1	1	4	1	4	4
1127481	8	2	13	2	2	#NULL!	62	1	1	4	1	4	4
1127494	22	1	26	3	1	1	36	1	1	3	1	2	4
1127494	76	1	22	4	1	1	36	1	1	3	1	2	4
1127494	28	1	8	3	1	1	36	1	1	3	1	2	4
1127494	1	2	17	3	1	1	36	1	1	3	1	2	4
1127494	59	2	15	2	1	1	36	1	1	3	1	2	4
1127494	34	2	18	3	1	1	36	1	1	3	1	2	4
1127619	19	1	12	4	2	#NULL!	62	1	1	5	1	4	4
1127619	75	1	9	3	2	#NULL!	62	1	1	5	1	4	4
1127619	45	1	26	4	2	#NULL!	62	1	1	5	1	4	4
1127619	43	2	22	4	2	#NULL!	62	1	1	5	1	4	4
1127619	73	2	8	3	2	#NULL!	62	1	1	5	1	4	4
1127619	61	2	17	3	2	#NULL!	62	1	1	5	1	4	4
1127709	46	1	12	4	2	#NULL!	64	1	1	3	1	4	4
1127709	6	1	9	4	2	#NULL!	64	1	1	3	1	4	4
1127709	78	1	26	3	2	#NULL!	64	1	1	3	1	4	4
1127709	2	2	22	4	2	#NULL!	64	1	1	3	1	4	4
1127709	68	2	8	4	2	#NULL!	64	1	1	3	1	4	4
1127709	8	2	17	4	2	#NULL!	64	1	1	3	1	4	4
1127731	46	1	7	2	2	#NULL!	63	2	1	5	5	4	4
1127731	6	1	2	2	2	#NULL!	63	2	1	5	5	4	4
1127731	78	1	25	1	2	#NULL!	63	2	1	5	5	4	4
1127731	2	2	6	3	2	#NULL!	63	2	1	5	5	4	4
1127731	68	2	10	3	2	#NULL!	63	2	1	5	5	4	4
1127731	8	2	20	4	2	#NULL!	63	2	1	5	5	4	4
1128067	55	1	6	4	1	1	60	2	1	5	1	4	4
1128067	80	1	10	4	1	1	60	2	1	5	1	4	4
1128067	9	1	20	4	1	1	60	2	1	5	1	4	4
1128067	20	2	21	4	1	1	60	2	1	5	1	4	4
1128067	74	2	29	4	1	1	60	2	1	5	1	4	4
1128067	33	2	30	4	1	1	60	2	1	5	1	4	4
1128124	37	2	13	3	2	#NULL!	41	1	1	4	5	2	4
1128124	7	2	19	3	2	#NULL!	41	1	1	4	5	2	4
1128124	60	2	4	3	2	#NULL!	41	1	1	4	5	2	4
1128124	57	1	28	2	2	#NULL!	41	1	1	4	5	2	4
1128124	14	1	16	3	2	#NULL!	41	1	1	4	5	2	4
1128124	88	1	5	3	2	#NULL!	41	1	1	4	5	2	4
1128341	37	2	22	1	2	#NULL!	63	2	1	4	5	4	4
1128341	7	2	8	3	2	#NULL!	63	2	1	4	5	4	4
1128341	60	2	17	3	2	#NULL!	63	2	1	4	5	4	4
1128341	57	1	15	3	2	#NULL!	63	2	1	4	5	4	4
1128341	14	1	18	3	2	#NULL!	63	2	1	4	5	4	4
1128341	88	1	27	4	2	#NULL!	63	2	1	4	5	4	4
1128553	55	2	30	2	1	1	46	1	1	5	2	3	4
1128553	80	2	14	2	1	1	46	1	1	5	2	3	4
1128553	9	2	3	2	1	1	46	1	1	5	2	3	4
1128553	20	1	24	2	1	1	46	1	1	5	2	3	4
1128553	74	1	13	5	1	1	46	1	1	5	2	3	4
1128553	33	1	19	2	1	1	46	1	1	5	2	3	4
1128585	55	2	27	1	2	#NULL!	31	1	1	5	1	2	4
1128585	80	2	1	1	2	#NULL!	31	1	1	5	1	2	4
1128585	9	2	7	2	2	#NULL!	31	1	1	5	1	2	4
1128585	20	1	2	2	2	#NULL!	31	1	1	5	1	2	4
1128585	74	1	25	2	2	#NULL!	31	1	1	5	1	2	4
1128585	33	1	6	3	2	#NULL!	31	1	1	5	1	2	4
1129342	46	2	21	2	2	#NULL!	57	2	1	2	1	3	4
1129342	6	2	29	4	2	#NULL!	57	2	1	2	1	3	4
1129342	78	2	30	4	2	#NULL!	57	2	1	2	1	3	4
1129342	2	1	14	4	2	#NULL!	57	2	1	2	1	3	4
1129342	68	1	3	3	2	#NULL!	57	2	1	2	1	3	4
1129342	8	1	24	2	2	#NULL!	57	2	1	2	1	3	4
1129503	19	2	29	3	2	#NULL!	62	1	1	2	1	4	4
1129503	75	2	30	3	2	#NULL!	62	1	1	2	1	4	4
1129503	45	1	14	3	2	#NULL!	62	1	1	2	1	4	4
1129503	43	2	3	3	2	#NULL!	62	1	1	2	1	4	4
1129503	73	2	24	5	2	#NULL!	62	1	1	2	1	4	4
1129503	61	2	13	4	2	#NULL!	62	1	1	2	1	4	4
1129507	55	1	14	3	1	1	55	2	2	4	2	3	4
1129507	80	1	3	1	1	1	55	2	2	4	2	3	4
1129507	9	1	24	1	1	1	55	2	2	4	2	3	4
1129507	20	2	13	1	1	1	55	2	2	4	2	3	4
1129507	74	2	19	3	1	1	55	2	2	4	2	3	4
1129507	33	2	4	2	1	1	55	2	2	4	2	3	4
1129731	86	2	24	3	2	#NULL!	63	1	1	4	2	4	4
1129731	79	2	13	3	2	#NULL!	63	1	1	4	2	4	4
1129731	42	2	19	3	2	#NULL!	63	1	1	4	2	4	4
1129731	40	1	4	3	2	#NULL!	63	1	1	4	2	4	4
1129731	41	1	28	2	2	#NULL!	63	1	1	4	2	4	4
1129731	16	1	16	2	2	#NULL!	63	1	1	4	2	4	4
1129998	55	2	28	2	2	#NULL!	61	1	1	4	1	4	3
1129998	80	2	16	4	2	#NULL!	61	1	1	4	1	4	3
1129998	9	2	5	4	2	#NULL!	61	1	1	4	1	4	3
1129998	20	1	11	4	2	#NULL!	61	1	1	4	1	4	3
1129998	74	1	23	3	2	#NULL!	61	1	1	4	1	4	3
1129998	33	1	12	4	2	#NULL!	61	1	1	4	1	4	3
1130353	37	1	23	3	1	2	55	2	2	4	3	3	3
1130353	7	1	12	4	1	2	55	2	2	4	3	3	3
1130353	60	1	9	3	1	2	55	2	2	4	3	3	3
1130353	57	2	26	2	1	2	55	2	2	4	3	3	3
1130353	14	2	22	4	1	2	55	2	2	4	3	3	3
1130353	88	2	8	2	1	2	55	2	2	4	3	3	3
1130890	55	2	14	3	2	#NULL!	45	1	1	3	2	3	2
1130890	80	2	3	2	2	#NULL!	45	1	1	3	2	3	2
1130890	9	2	24	4	2	#NULL!	45	1	1	3	2	3	2
1130890	20	1	13	3	2	#NULL!	45	1	1	3	2	3	2
1130890	74	1	19	2	2	#NULL!	45	1	1	3	2	3	2
1130890	33	1	4	3	2	#NULL!	45	1	1	3	2	3	2
1130908	55	2	16	2	2	#NULL!	64	2	1	5	1	4	4
1130908	80	2	5	2	2	#NULL!	64	2	1	5	1	4	4
1130908	9	2	11	2	2	#NULL!	64	2	1	5	1	4	4
1130908	20	1	23	2	2	#NULL!	64	2	1	5	1	4	4
1130908	74	1	12	2	2	#NULL!	64	2	1	5	1	4	4
1130908	33	1	9	2	2	#NULL!	64	2	1	5	1	4	4
1131189	56	2	18	3	1	3	28	2	1	4	1	1	3
1131189	69	2	27	3	1	3	28	2	1	4	1	1	3
1131189	39	2	1	3	1	3	28	2	1	4	1	1	3
1131189	82	1	7	3	1	3	28	2	1	4	1	1	3
1131189	90	1	2	3	1	3	28	2	1	4	1	1	3
1131189	27	1	25	3	1	3	28	2	1	4	1	1	3
1131290	86	2	11	4	2	#NULL!	63	2	1	4	1	4	4
1131290	79	2	23	4	2	#NULL!	63	2	1	4	1	4	4
1131290	42	2	12	3	2	#NULL!	63	2	1	4	1	4	4
1131290	40	1	9	2	2	#NULL!	63	2	1	4	1	4	4
1131290	41	1	26	1	2	#NULL!	63	2	1	4	1	4	4
1131290	16	1	22	3	2	#NULL!	63	2	1	4	1	4	4
1131306	4	2	13	3	2	#NULL!	47	1	1	4	1	3	4
1131306	31	2	19	2	2	#NULL!	47	1	1	4	1	3	4
1131306	85	2	4	2	2	#NULL!	47	1	1	4	1	3	4
1131306	32	1	28	4	2	#NULL!	47	1	1	4	1	3	4
1131306	18	1	16	4	2	#NULL!	47	1	1	4	1	3	4
1131306	10	1	5	1	2	#NULL!	47	1	1	4	1	3	4
1131990	21	2	4	2	2	#NULL!	62	2	1	4	1	4	4
1131990	89	2	28	2	2	#NULL!	62	2	1	4	1	4	4
1131990	62	2	16	4	2	#NULL!	62	2	1	4	1	4	4
1131990	71	1	5	3	2	#NULL!	62	2	1	4	1	4	4
1131990	84	1	11	3	2	#NULL!	62	2	1	4	1	4	4
1131990	54	1	23	1	2	#NULL!	62	2	1	4	1	4	4
1132036	19	2	27	1	1	3	63	2	2	5	1	4	1
1132036	75	2	1	3	1	3	63	2	2	5	1	4	1
1132036	45	2	7	2	1	3	63	2	2	5	1	4	1
1132036	43	1	2	3	1	3	63	2	2	5	1	4	1
1132036	73	1	25	3	1	3	63	2	2	5	1	4	1
1132036	61	1	6	1	1	3	63	2	2	5	1	4	1
1132132	21	1	27	2	1	1	32	1	1	4	2	2	4
1132132	89	1	1	1	1	1	32	1	1	4	2	2	4
1132132	62	1	7	2	1	1	32	1	1	4	2	2	4
1132132	71	2	2	3	1	1	32	1	1	4	2	2	4
1132132	84	2	25	1	1	1	32	1	1	4	2	2	4
1132132	54	2	6	3	1	1	32	1	1	4	2	2	4
1132234	22	1	22	2	2	#NULL!	65	1	1	4	6	4	3
1132234	76	1	8	2	2	#NULL!	65	1	1	4	6	4	3
1132234	28	1	17	2	2	#NULL!	65	1	1	4	6	4	3
1132234	1	2	15	3	2	#NULL!	65	1	1	4	6	4	3
1132234	59	2	18	2	2	#NULL!	65	1	1	4	6	4	3
1132234	34	2	27	2	2	#NULL!	65	1	1	4	6	4	3
1132323	55	1	5	3	1	1	47	2	1	4	2	3	1
1132323	80	1	11	3	1	1	47	2	1	4	2	3	1
1132323	9	1	23	3	1	1	47	2	1	4	2	3	1
1132323	20	2	12	4	1	1	47	2	1	4	2	3	1
1132323	74	2	9	3	1	1	47	2	1	4	2	3	1
1132323	33	2	26	5	1	1	47	2	1	4	2	3	1
1132516	30	2	30	2	2	#NULL!	50	1	1	3	1	3	4
1132516	17	1	14	3	2	#NULL!	50	1	1	3	1	3	4
1132516	13	1	3	1	2	#NULL!	50	1	1	3	1	3	4
1132516	49	2	24	4	2	#NULL!	50	1	1	3	1	3	4
1132516	66	2	13	1	2	#NULL!	50	1	1	3	1	3	4
1132516	53	2	19	1	2	#NULL!	50	1	1	3	1	3	4
1132930	21	1	26	4	1	3	40	2	1	4	2	2	4
1132930	89	1	22	4	1	3	40	2	1	4	2	2	4
1132930	62	1	8	4	1	3	40	2	1	4	2	2	4
1132930	71	2	17	4	1	3	40	2	1	4	2	2	4
1132930	84	2	15	5	1	3	40	2	1	4	2	2	4
1132930	54	2	18	4	1	3	40	2	1	4	2	2	4
1133017	58	1	5	3	1	1	51	1	1	5	5	3	4
1133017	29	1	11	4	1	1	51	1	1	5	5	3	4
1133017	35	1	23	5	1	1	51	1	1	5	5	3	4
1133017	5	2	12	4	1	1	51	1	1	5	5	3	4
1133017	26	2	9	2	1	1	51	1	1	5	5	3	4
1133017	50	2	26	3	1	1	51	1	1	5	5	3	4
1133033	19	2	9	4	1	3	47	2	1	2	2	3	4
1133033	75	2	26	4	1	3	47	2	1	2	2	3	4
1133033	45	2	22	4	1	3	47	2	1	2	2	3	4
1133033	43	1	8	4	1	3	47	2	1	2	2	3	4
1133033	73	1	17	4	1	3	47	2	1	2	2	3	4
1133033	61	1	15	4	1	3	47	2	1	2	2	3	4
1133070	55	1	19	3	1	3	63	2	1	5	5	4	4
1133070	80	1	4	3	1	3	63	2	1	5	5	4	4
1133070	9	1	28	4	1	3	63	2	1	5	5	4	4
1133070	20	2	16	2	1	3	63	2	1	5	5	4	4
1133070	74	2	5	3	1	3	63	2	1	5	5	4	4
1133070	33	2	11	4	1	3	63	2	1	5	5	4	4
1133128	64	1	27	2	1	1	61	2	1	5	2	4	4
1133128	63	1	1	3	1	1	61	2	1	5	2	4	4
1133128	36	1	7	3	1	1	61	2	1	5	2	4	4
1133128	25	2	2	4	1	1	61	2	1	5	2	4	4
1133128	11	2	25	3	1	1	61	2	1	5	2	4	4
1133128	15	2	6	3	1	1	61	2	1	5	2	4	4
1133444	56	2	27	3	1	1	65	2	2	2	1	4	4
1133444	69	2	1	4	1	1	65	2	2	2	1	4	4
1133444	39	2	7	3	1	1	65	2	2	2	1	4	4
1133444	82	1	2	1	1	1	65	2	2	2	1	4	4
1133444	90	1	25	4	1	1	65	2	2	2	1	4	4
1133444	27	1	6	2	1	1	65	2	2	2	1	4	4
1133783	4	1	6	4	1	1	57	2	2	4	1	3	4
1133783	31	1	10	4	1	1	57	2	2	4	1	3	4
1133783	85	1	20	4	1	1	57	2	2	4	1	3	4
1133783	32	2	21	4	1	1	57	2	2	4	1	3	4
1133783	18	2	29	3	1	1	57	2	2	4	1	3	4
1133783	10	2	30	4	1	1	57	2	2	4	1	3	4
1133803	64	1	7	2	2	#NULL!	62	2	1	4	3	4	4
1133803	63	1	2	5	2	#NULL!	62	2	1	4	3	4	4
1133803	36	1	25	2	2	#NULL!	62	2	1	4	3	4	4
1133803	25	2	6	2	2	#NULL!	62	2	1	4	3	4	4
1133803	11	2	10	3	2	#NULL!	62	2	1	4	3	4	4
1133803	15	2	20	3	2	#NULL!	62	2	1	4	3	4	4
1133868	87	1	2	3	2	#NULL!	58	1	1	3	3	3	3
1133868	77	1	25	3	2	#NULL!	58	1	1	3	3	3	3
1133868	81	1	6	3	2	#NULL!	58	1	1	3	3	3	3
1133868	67	2	10	3	2	#NULL!	58	1	1	3	3	3	3
1133868	47	2	20	1	2	#NULL!	58	1	1	3	3	3	3
1133868	48	2	21	2	2	#NULL!	58	1	1	3	3	3	3
1134064	56	2	12	4	2	#NULL!	51	1	1	2	1	3	4
1134064	69	2	9	3	2	#NULL!	51	1	1	2	1	3	4
1134064	39	2	26	4	2	#NULL!	51	1	1	2	1	3	4
1134064	82	1	22	3	2	#NULL!	51	1	1	2	1	3	4
1134064	90	1	8	3	2	#NULL!	51	1	1	2	1	3	4
1134064	27	1	17	3	2	#NULL!	51	1	1	2	1	3	4
1134294	3	1	5	3	2	#NULL!	41	1	2	4	5	2	4
1134294	70	1	11	4	2	#NULL!	41	1	2	4	5	2	4
1134294	38	1	23	2	2	#NULL!	41	1	2	4	5	2	4
1134294	72	2	12	4	2	#NULL!	41	1	2	4	5	2	4
1134294	51	2	9	4	2	#NULL!	41	1	2	4	5	2	4
1134294	44	2	26	3	2	#NULL!	41	1	2	4	5	2	4
1134458	37	1	1	4	1	3	60	2	1	3	1	4	3
1134458	7	1	7	2	1	3	60	2	1	3	1	4	3
1134458	60	1	2	2	1	3	60	2	1	3	1	4	3
1134458	57	2	25	4	1	3	60	2	1	3	1	4	3
1134458	14	2	6	2	1	3	60	2	1	3	1	4	3
1134458	88	2	10	3	1	3	60	2	1	3	1	4	3
1134578	58	2	21	2	1	1	36	1	1	5	2	2	4
1134578	29	2	29	3	1	1	36	1	1	5	2	2	4
1134578	35	2	30	3	1	1	36	1	1	5	2	2	4
1134578	5	1	14	3	1	1	36	1	1	5	2	2	4
1134578	26	1	3	2	1	1	36	1	1	5	2	2	4
1134578	50	1	24	3	1	1	36	1	1	5	2	2	4
1134700	58	1	19	1	2	#NULL!	54	2	1	3	1	3	4
1134700	29	1	4	5	2	#NULL!	54	2	1	3	1	3	4
1134700	35	1	28	4	2	#NULL!	54	2	1	3	1	3	4
1134700	5	2	16	4	2	#NULL!	54	2	1	3	1	3	4
1134700	26	2	5	5	2	#NULL!	54	2	1	3	1	3	4
1134700	50	2	11	4	2	#NULL!	54	2	1	3	1	3	4
1135524	86	1	1	2	1	1	44	2	1	4	2	2	4
1135524	79	1	7	3	1	1	44	2	1	4	2	2	4
1135524	42	1	2	3	1	1	44	2	1	4	2	2	4
1135524	40	2	25	4	1	1	44	2	1	4	2	2	4
1135524	41	2	6	2	1	1	44	2	1	4	2	2	4
1135524	16	2	10	3	1	1	44	2	1	4	2	2	4
1135854	3	1	7	4	1	3	56	1	1	2	1	3	3
1135854	70	1	2	4	1	3	56	1	1	2	1	3	3
1135854	38	1	25	4	1	3	56	1	1	2	1	3	3
1135854	72	2	6	4	1	3	56	1	1	2	1	3	3
1135854	51	2	10	4	1	3	56	1	1	2	1	3	3
1135854	44	2	20	4	1	3	56	1	1	2	1	3	3
1136037	3	1	26	1	1	1	62	2	1	5	1	4	4
1136037	70	1	22	4	1	1	62	2	1	5	1	4	4
1136037	38	1	8	4	1	1	62	2	1	5	1	4	4
1136037	72	2	17	3	1	1	62	2	1	5	1	4	4
1136037	51	2	15	1	1	1	62	2	1	5	1	4	4
1136037	44	2	18	3	1	1	62	2	1	5	1	4	4
1136382	87	1	20	3	1	1	53	2	1	4	1	3	1
1136382	77	1	21	3	1	1	53	2	1	4	1	3	1
1136382	81	2	29	3	1	1	53	2	1	4	1	3	1
1136382	67	2	30	3	1	1	53	2	1	4	1	3	1
1136382	47	2	14	3	1	1	53	2	1	4	1	3	1
1136382	48	2	3	4	1	1	53	2	1	4	1	3	1
1136553	3	1	19	3	2	#NULL!	56	2	1	4	1	3	4
1136553	70	1	4	3	2	#NULL!	56	2	1	4	1	3	4
1136553	38	1	28	3	2	#NULL!	56	2	1	4	1	3	4
1136553	72	2	16	3	2	#NULL!	56	2	1	4	1	3	4
1136553	51	2	5	3	2	#NULL!	56	2	1	4	1	3	4
1136553	44	2	11	3	2	#NULL!	56	2	1	4	1	3	4
1136940	12	2	6	2	1	1	64	1	2	4	5	4	3
1136940	23	2	10	2	1	1	64	1	2	4	5	4	3
1136940	24	2	20	3	1	1	64	1	2	4	5	4	3
1136940	65	1	21	2	1	1	64	1	2	4	5	4	3
1136940	83	2	29	3	1	1	64	1	2	4	5	4	3
1136940	52	2	30	3	1	1	64	1	2	4	5	4	3
1137228	30	2	12	4	2	#NULL!	62	1	1	3	1	4	3
1137228	17	2	9	4	2	#NULL!	62	1	1	3	1	4	3
1137228	13	2	26	3	2	#NULL!	62	1	1	3	1	4	3
1137228	49	1	22	4	2	#NULL!	62	1	1	3	1	4	3
1137228	66	1	8	4	2	#NULL!	62	1	1	3	1	4	3
1137228	53	1	17	4	2	#NULL!	62	1	1	3	1	4	3
1137261	3	2	12	2	1	1	63	1	1	4	1	4	4
1137261	70	2	9	4	1	1	63	1	1	4	1	4	4
1137261	38	2	26	1	1	1	63	1	1	4	1	4	4
1137261	72	1	22	4	1	1	63	1	1	4	1	4	4
1137261	51	1	8	4	1	1	63	1	1	4	1	4	4
1137261	44	1	17	4	1	1	63	1	1	4	1	4	4
1137448	58	2	12	4	1	2	37	2	1	4	7	2	4
1137448	29	2	9	4	1	2	37	2	1	4	7	2	4
1137448	35	2	26	3	1	2	37	2	1	4	7	2	4
1137448	5	1	22	4	1	2	37	2	1	4	7	2	4
1137448	26	1	8	3	1	2	37	2	1	4	7	2	4
1137448	50	1	17	3	1	2	37	2	1	4	7	2	4
1138115	37	1	20	1	1	1	56	2	1	4	1	3	4
1138115	7	1	21	3	1	1	56	2	1	4	1	3	4
1138115	60	2	29	2	1	1	56	2	1	4	1	3	4
1138115	57	2	30	4	1	1	56	2	1	4	1	3	4
1138115	14	2	14	4	1	1	56	2	1	4	1	3	4
1138115	88	2	3	2	1	1	56	2	1	4	1	3	4
1138195	55	2	17	3	1	1	28	2	1	4	6	1	4
1138195	80	2	15	2	1	1	28	2	1	4	6	1	4
1138195	9	2	18	4	1	1	28	2	1	4	6	1	4
1138195	20	1	27	1	1	1	28	2	1	4	6	1	4
1138195	74	1	1	1	1	1	28	2	1	4	6	1	4
1138195	33	1	7	2	1	1	28	2	1	4	6	1	4
1138433	86	2	30	3	2	#NULL!	59	1	1	4	1	3	1
1138433	79	1	14	2	2	#NULL!	59	1	1	4	1	3	1
1138433	42	1	3	2	2	#NULL!	59	1	1	4	1	3	1
1138433	40	2	24	2	2	#NULL!	59	1	1	4	1	3	1
1138433	41	2	13	2	2	#NULL!	59	1	1	4	1	3	1
1138433	16	2	19	2	2	#NULL!	59	1	1	4	1	3	1
1138780	4	1	25	3	2	#NULL!	49	1	2	4	2	3	3
1138780	31	1	6	3	2	#NULL!	49	1	2	4	2	3	3
1138780	85	1	10	3	2	#NULL!	49	1	2	4	2	3	3
1138780	32	2	20	4	2	#NULL!	49	1	2	4	2	3	3
1138780	18	2	21	4	2	#NULL!	49	1	2	4	2	3	3
1138780	10	2	29	2	2	#NULL!	49	1	2	4	2	3	3
1138954	19	1	17	3	1	3	44	1	1	3	1	2	4
1138954	75	1	15	3	1	3	44	1	1	3	1	2	4
1138954	45	1	18	3	1	3	44	1	1	3	1	2	4
1138954	43	2	27	3	1	3	44	1	1	3	1	2	4
1138954	73	2	1	3	1	3	44	1	1	3	1	2	4
1138954	61	2	7	2	1	3	44	1	1	3	1	2	4
1139303	58	1	23	2	2	#NULL!	43	1	1	3	2	2	1
1139303	29	1	12	3	2	#NULL!	43	1	1	3	2	2	1
1139303	35	1	9	2	2	#NULL!	43	1	1	3	2	2	1
1139303	5	2	26	3	2	#NULL!	43	1	1	3	2	2	1
1139303	26	2	22	4	2	#NULL!	43	1	1	3	2	2	1
1139303	50	2	8	2	2	#NULL!	43	1	1	3	2	2	1
1139390	12	2	14	3	2	#NULL!	47	2	1	4	1	3	3
1139390	23	2	3	3	2	#NULL!	47	2	1	4	1	3	3
1139390	24	2	24	4	2	#NULL!	47	2	1	4	1	3	3
1139390	65	1	13	3	2	#NULL!	47	2	1	4	1	3	3
1139390	83	1	19	2	2	#NULL!	47	2	1	4	1	3	3
1139390	52	1	4	3	2	#NULL!	47	2	1	4	1	3	3
1139601	46	2	26	1	1	1	42	1	1	2	2	2	4
1139601	6	2	22	2	1	1	42	1	1	2	2	2	4
1139601	78	2	8	3	1	1	42	1	1	2	2	2	4
1139601	2	1	17	4	1	1	42	1	1	2	2	2	4
1139601	68	1	15	2	1	1	42	1	1	2	2	2	4
1139601	8	1	18	4	1	1	42	1	1	2	2	2	4
1139626	37	2	2	2	2	#NULL!	29	1	1	5	5	1	4
1139626	7	2	25	3	2	#NULL!	29	1	1	5	5	1	4
1139626	60	2	6	1	2	#NULL!	29	1	1	5	5	1	4
1139626	57	1	10	3	2	#NULL!	29	1	1	5	5	1	4
1139626	14	1	20	1	2	#NULL!	29	1	1	5	5	1	4
1139626	88	1	21	1	2	#NULL!	29	1	1	5	5	1	4
1139765	21	2	28	3	2	#NULL!	29	1	1	3	2	1	4
1139765	89	2	16	3	2	#NULL!	29	1	1	3	2	1	4
1139765	62	2	5	3	2	#NULL!	29	1	1	3	2	1	4
1139765	71	1	11	4	2	#NULL!	29	1	1	3	2	1	4
1139765	84	1	23	2	2	#NULL!	29	1	1	3	2	1	4
1139765	54	1	12	2	2	#NULL!	29	1	1	3	2	1	4
1139908	58	2	7	1	1	2	48	1	1	3	1	3	3
1139908	29	2	2	3	1	2	48	1	1	3	1	3	3
1139908	35	2	25	2	1	2	48	1	1	3	1	3	3
1139908	5	1	6	3	1	2	48	1	1	3	1	3	3
1139908	26	1	10	3	1	2	48	1	1	3	1	3	3
1139908	50	1	20	1	1	2	48	1	1	3	1	3	3
1140091	58	1	15	2	1	1	29	2	1	5	5	1	3
1140091	29	1	18	3	1	1	29	2	1	5	5	1	3
1140091	35	1	27	5	1	1	29	2	1	5	5	1	3
1140091	5	2	1	3	1	1	29	2	1	5	5	1	3
1140091	26	2	7	3	1	1	29	2	1	5	5	1	3
1140091	50	2	2	3	1	1	29	2	1	5	5	1	3
1140305	55	1	3	4	1	2	54	2	1	3	5	3	3
1140305	80	1	24	4	1	2	54	2	1	3	5	3	3
1140305	9	1	13	2	1	2	54	2	1	3	5	3	3
1140305	20	2	19	2	1	2	54	2	1	3	5	3	3
1140305	74	2	4	3	1	2	54	2	1	3	5	3	3
1140305	33	2	28	2	1	2	54	2	1	3	5	3	3
1140904	37	2	5	3	2	#NULL!	57	2	1	2	2	3	4
1140904	7	2	11	3	2	#NULL!	57	2	1	2	2	3	4
1140904	60	2	23	2	2	#NULL!	57	2	1	2	2	3	4
1140904	57	1	12	4	2	#NULL!	57	2	1	2	2	3	4
1140904	14	1	9	2	2	#NULL!	57	2	1	2	2	3	4
1140904	88	1	26	5	2	#NULL!	57	2	1	2	2	3	4
1141131	12	1	22	4	2	#NULL!	57	1	1	3	1	3	4
1141131	23	1	8	3	2	#NULL!	57	1	1	3	1	3	4
1141131	24	1	17	3	2	#NULL!	57	1	1	3	1	3	4
1141131	65	2	15	3	2	#NULL!	57	1	1	3	1	3	4
1141131	83	2	18	3	2	#NULL!	57	1	1	3	1	3	4
1141131	52	2	27	2	2	#NULL!	57	1	1	3	1	3	4
1141723	30	1	25	3	2	#NULL!	63	2	2	4	1	4	3
1141723	17	1	6	4	2	#NULL!	63	2	2	4	1	4	3
1141723	13	1	10	3	2	#NULL!	63	2	2	4	1	4	3
1141723	49	2	20	3	2	#NULL!	63	2	2	4	1	4	3
1141723	66	2	21	3	2	#NULL!	63	2	2	4	1	4	3
1141723	53	2	29	3	2	#NULL!	63	2	2	4	1	4	3
1142120	58	2	17	4	1	1	56	1	1	3	1	3	4
1142120	29	2	15	4	1	1	56	1	1	3	1	3	4
1142120	35	2	18	4	1	1	56	1	1	3	1	3	4
1142120	5	1	27	4	1	1	56	1	1	3	1	3	4
1142120	26	1	1	4	1	1	56	1	1	3	1	3	4
1142120	50	1	7	4	1	1	56	1	1	3	1	3	4
1142476	87	2	23	2	2	#NULL!	53	1	1	4	2	3	2
1142476	77	2	12	3	2	#NULL!	53	1	1	4	2	3	2
1142476	81	2	9	2	2	#NULL!	53	1	1	4	2	3	2
1142476	67	1	26	2	2	#NULL!	53	1	1	4	2	3	2
1142476	47	1	22	3	2	#NULL!	53	1	1	4	2	3	2
1142476	48	1	8	2	2	#NULL!	53	1	1	4	2	3	2
1142599	46	2	2	5	2	#NULL!	47	2	1	4	5	3	1
1142599	6	2	25	3	2	#NULL!	47	2	1	4	5	3	1
1142599	78	2	6	2	2	#NULL!	47	2	1	4	5	3	1
1142599	2	1	10	3	2	#NULL!	47	2	1	4	5	3	1
1142599	68	1	20	2	2	#NULL!	47	2	1	4	5	3	1
1142599	8	1	21	2	2	#NULL!	47	2	1	4	5	3	1
1142760	4	2	30	3	1	1	65	1	1	2	1	4	4
1142760	31	2	14	3	1	1	65	1	1	2	1	4	4
1142760	85	2	3	2	1	1	65	1	1	2	1	4	4
1142760	32	1	24	3	1	1	65	1	1	2	1	4	4
1142760	18	1	13	3	1	1	65	1	1	2	1	4	4
1142760	10	1	19	3	1	1	65	1	1	2	1	4	4
1143004	64	1	14	3	1	3	28	2	1	4	1	1	3
1143004	63	1	3	2	1	3	28	2	1	4	1	1	3
1143004	36	1	24	2	1	3	28	2	1	4	1	1	3
1143004	25	2	13	3	1	3	28	2	1	4	1	1	3
1143004	11	2	19	2	1	3	28	2	1	4	1	1	3
1143004	15	2	4	3	1	3	28	2	1	4	1	1	3
1143033	87	1	28	4	2	#NULL!	29	1	1	3	5	1	3
1143033	77	1	16	3	2	#NULL!	29	1	1	3	5	1	3
1143033	81	1	5	5	2	#NULL!	29	1	1	3	5	1	3
1143033	67	2	11	4	2	#NULL!	29	1	1	3	5	1	3
1143033	47	2	23	2	2	#NULL!	29	1	1	3	5	1	3
1143033	48	2	12	3	2	#NULL!	29	1	1	3	5	1	3
1143185	86	2	4	3	1	2	39	2	1	2	2	2	3
1143185	79	2	28	3	1	2	39	2	1	2	2	2	3
1143185	42	2	16	3	1	2	39	2	1	2	2	2	3
1143185	40	1	5	3	1	2	39	2	1	2	2	2	3
1143185	41	1	11	3	1	2	39	2	1	2	2	2	3
1143185	16	1	23	3	1	2	39	2	1	2	2	2	3
1143341	58	1	8	3	1	3	50	2	1	2	1	3	4
1143341	29	1	17	3	1	3	50	2	1	2	1	3	4
1143341	35	1	15	2	1	3	50	2	1	2	1	3	4
1143341	5	2	18	4	1	3	50	2	1	2	1	3	4
1143341	26	2	27	2	1	3	50	2	1	2	1	3	4
1143341	50	2	1	3	1	3	50	2	1	2	1	3	4
1143352	12	2	24	4	1	2	60	1	1	2	5	4	4
1143352	23	2	13	1	1	2	60	1	1	2	5	4	4
1143352	24	2	19	1	1	2	60	1	1	2	5	4	4
1143352	65	1	4	2	1	2	60	1	1	2	5	4	4
1143352	83	1	28	1	1	2	60	1	1	2	5	4	4
1143352	52	1	16	3	1	2	60	1	1	2	5	4	4
1143474	30	2	29	4	2	#NULL!	62	1	1	4	1	4	4
1143474	17	2	30	4	2	#NULL!	62	1	1	4	1	4	4
1143474	13	2	14	4	2	#NULL!	62	1	1	4	1	4	4
1143474	49	1	3	4	2	#NULL!	62	1	1	4	1	4	4
1143474	66	1	24	4	2	#NULL!	62	1	1	4	1	4	4
1143474	53	1	13	4	2	#NULL!	62	1	1	4	1	4	4
1143485	64	2	5	4	2	#NULL!	57	1	1	3	2	3	4
1143485	63	2	11	4	2	#NULL!	57	1	1	3	2	3	4
1143485	36	2	23	2	2	#NULL!	57	1	1	3	2	3	4
1143485	25	1	12	4	2	#NULL!	57	1	1	3	2	3	4
1143485	11	1	9	4	2	#NULL!	57	1	1	3	2	3	4
1143485	15	1	26	2	2	#NULL!	57	1	1	3	2	3	4
1143576	87	1	7	2	2	#NULL!	38	1	2	3	2	2	4
1143576	77	1	2	2	2	#NULL!	38	1	2	3	2	2	4
1143576	81	1	25	2	2	#NULL!	38	1	2	3	2	2	4
1143576	67	2	6	2	2	#NULL!	38	1	2	3	2	2	4
1143576	47	2	10	3	2	#NULL!	38	1	2	3	2	2	4
1143576	48	2	20	3	2	#NULL!	38	1	2	3	2	2	4
1143722	30	1	11	3	2	#NULL!	54	2	1	2	2	3	3
1143722	17	1	23	3	2	#NULL!	54	2	1	2	2	3	3
1143722	13	1	12	4	2	#NULL!	54	2	1	2	2	3	3
1143722	49	2	9	3	2	#NULL!	54	2	1	2	2	3	3
1143722	66	2	26	4	2	#NULL!	54	2	1	2	2	3	3
1143722	53	2	22	3	2	#NULL!	54	2	1	2	2	3	3
1143965	46	2	7	3	1	1	62	2	1	2	5	4	4
1143965	6	2	2	3	1	1	62	2	1	2	5	4	4
1143965	78	2	25	3	1	1	62	2	1	2	5	4	4
1143965	2	1	6	3	1	1	62	2	1	2	5	4	4
1143965	68	1	10	3	1	1	62	2	1	2	5	4	4
1143965	8	1	20	3	1	1	62	2	1	2	5	4	4
1144155	56	1	14	3	2	#NULL!	64	1	1	4	1	4	4
1144155	69	1	3	4	2	#NULL!	64	1	1	4	1	4	4
1144155	39	1	24	3	2	#NULL!	64	1	1	4	1	4	4
1144155	82	2	13	3	2	#NULL!	64	1	1	4	1	4	4
1144155	90	2	19	2	2	#NULL!	64	1	1	4	1	4	4
1144155	27	2	4	4	2	#NULL!	64	1	1	4	1	4	4
1144353	21	2	4	2	1	1	65	1	1	4	1	4	2
1144353	89	2	28	1	1	1	65	1	1	4	1	4	2
1144353	62	2	16	3	1	1	65	1	1	4	1	4	2
1144353	71	1	5	1	1	1	65	1	1	4	1	4	2
1144353	84	1	11	1	1	1	65	1	1	4	1	4	2
1144353	54	1	23	3	1	1	65	1	1	4	1	4	2
1144631	37	1	2	4	2	#NULL!	65	2	1	4	1	4	4
1144631	7	1	25	2	2	#NULL!	65	2	1	4	1	4	4
1144631	60	1	6	3	2	#NULL!	65	2	1	4	1	4	4
1144631	57	2	10	2	2	#NULL!	65	2	1	4	1	4	4
1144631	14	2	20	3	2	#NULL!	65	2	1	4	1	4	4
1144631	88	2	21	3	2	#NULL!	65	2	1	4	1	4	4
1144716	55	2	29	4	2	#NULL!	52	2	2	5	2	3	4
1144716	80	2	30	4	2	#NULL!	52	2	2	5	2	3	4
1144716	9	1	14	5	2	#NULL!	52	2	2	5	2	3	4
1144716	20	2	3	5	2	#NULL!	52	2	2	5	2	3	4
1144716	74	2	24	4	2	#NULL!	52	2	2	5	2	3	4
1144716	33	2	13	5	2	#NULL!	52	2	2	5	2	3	4
1144878	46	1	10	3	2	#NULL!	43	1	1	4	2	2	4
1144878	6	1	20	5	2	#NULL!	43	1	1	4	2	2	4
1144878	78	1	21	4	2	#NULL!	43	1	1	4	2	2	4
1144878	2	2	29	3	2	#NULL!	43	1	1	4	2	2	4
1144878	68	2	30	4	2	#NULL!	43	1	1	4	2	2	4
1144878	8	2	14	3	2	#NULL!	43	1	1	4	2	2	4
1144889	87	1	11	3	1	1	56	1	2	4	2	3	4
1144889	77	1	23	3	1	1	56	1	2	4	2	3	4
1144889	81	1	12	4	1	1	56	1	2	4	2	3	4
1144889	67	2	9	3	1	1	56	1	2	4	2	3	4
1144889	47	2	26	5	1	1	56	1	2	4	2	3	4
1144889	48	2	22	4	1	1	56	1	2	4	2	3	4
1144960	87	1	12	3	2	#NULL!	63	1	1	4	1	4	4
1144960	77	1	9	2	2	#NULL!	63	1	1	4	1	4	4
1144960	81	1	26	1	2	#NULL!	63	1	1	4	1	4	4
1144960	67	2	22	4	2	#NULL!	63	1	1	4	1	4	4
1144960	47	2	8	1	2	#NULL!	63	1	1	4	1	4	4
1144960	48	2	17	3	2	#NULL!	63	1	1	4	1	4	4
1144982	46	1	20	2	1	#NULL!	65	2	1	5	5	4	4
1144982	6	1	21	3	1	#NULL!	65	2	1	5	5	4	4
1144982	78	2	29	4	1	#NULL!	65	2	1	5	5	4	4
1144982	2	2	30	4	1	#NULL!	65	2	1	5	5	4	4
1144982	68	2	14	3	1	#NULL!	65	2	1	5	5	4	4
1144982	8	2	3	2	1	#NULL!	65	2	1	5	5	4	4
1145035	37	1	4	4	1	1	60	2	1	4	1	4	4
1145035	7	1	28	4	1	1	60	2	1	4	1	4	4
1145035	60	1	16	5	1	1	60	2	1	4	1	4	4
1145035	57	2	5	3	1	1	60	2	1	4	1	4	4
1145035	14	2	11	3	1	1	60	2	1	4	1	4	4
1145035	88	2	23	5	1	1	60	2	1	4	1	4	4
1145132	58	1	10	3	2	#NULL!	44	2	2	4	2	2	4
1145132	29	1	20	2	2	#NULL!	44	2	2	4	2	2	4
1145132	35	1	21	2	2	#NULL!	44	2	2	4	2	2	4
1145132	5	2	29	3	2	#NULL!	44	2	2	4	2	2	4
1145132	26	2	30	3	2	#NULL!	44	2	2	4	2	2	4
1145132	50	2	14	3	2	#NULL!	44	2	2	4	2	2	4
1145207	87	2	8	2	2	#NULL!	58	1	1	3	3	3	4
1145207	77	2	17	3	2	#NULL!	58	1	1	3	3	3	4
1145207	81	2	15	2	2	#NULL!	58	1	1	3	3	3	4
1145207	67	1	18	3	2	#NULL!	58	1	1	3	3	3	4
1145207	47	1	27	2	2	#NULL!	58	1	1	3	3	3	4
1145207	48	1	1	3	2	#NULL!	58	1	1	3	3	3	4
1145432	19	2	14	4	1	1	33	1	1	3	2	2	4
1145432	75	2	3	3	1	1	33	1	1	3	2	2	4
1145432	45	2	24	4	1	1	33	1	1	3	2	2	4
1145432	43	1	13	2	1	1	33	1	1	3	2	2	4
1145432	73	1	19	4	1	1	33	1	1	3	2	2	4
1145432	61	1	4	4	1	1	33	1	1	3	2	2	4
1145455	37	1	9	4	1	1	56	2	2	2	2	3	4
1145455	7	1	26	5	1	1	56	2	2	2	2	3	4
1145455	60	1	22	4	1	1	56	2	2	2	2	3	4
1145455	57	2	8	4	1	1	56	2	2	2	2	3	4
1145455	14	2	17	3	1	1	56	2	2	2	2	3	4
1145455	88	2	15	2	1	1	56	2	2	2	2	3	4
1145754	22	2	25	3	1	1	60	2	1	4	1	4	3
1145754	76	2	6	3	1	1	60	2	1	4	1	4	3
1145754	28	2	10	3	1	1	60	2	1	4	1	4	3
1145754	1	1	20	3	1	1	60	2	1	4	1	4	3
1145754	59	1	21	3	1	1	60	2	1	4	1	4	3
1145754	34	2	29	3	1	1	60	2	1	4	1	4	3
1145772	37	2	30	3	2	#NULL!	41	1	1	3	2	2	4
1145772	7	1	14	4	2	#NULL!	41	1	1	3	2	2	4
1145772	60	1	3	2	2	#NULL!	41	1	1	3	2	2	4
1145772	57	2	24	4	2	#NULL!	41	1	1	3	2	2	4
1145772	14	2	13	3	2	#NULL!	41	1	1	3	2	2	4
1145772	88	2	19	4	2	#NULL!	41	1	1	3	2	2	4
1145822	56	2	13	3	1	1	62	1	1	4	5	4	3
1145822	69	2	19	3	1	1	62	1	1	4	5	4	3
1145822	39	2	4	2	1	1	62	1	1	4	5	4	3
1145822	82	1	28	1	1	1	62	1	1	4	5	4	3
1145822	90	1	16	4	1	1	62	1	1	4	5	4	3
1145822	27	1	5	1	1	1	62	1	1	4	5	4	3
1146064	30	1	17	2	2	#NULL!	64	1	1	4	1	4	4
1146064	17	1	15	2	2	#NULL!	64	1	1	4	1	4	4
1146064	13	1	18	3	2	#NULL!	64	1	1	4	1	4	4
1146064	49	2	27	2	2	#NULL!	64	1	1	4	1	4	4
1146064	66	2	1	2	2	#NULL!	64	1	1	4	1	4	4
1146064	53	2	7	2	2	#NULL!	64	1	1	4	1	4	4
1146400	55	2	28	1	2	#NULL!	43	2	1	5	1	2	4
1146400	80	2	16	2	2	#NULL!	43	2	1	5	1	2	4
1146400	9	2	5	2	2	#NULL!	43	2	1	5	1	2	4
1146400	20	1	11	3	2	#NULL!	43	2	1	5	1	2	4
1146400	74	1	23	1	2	#NULL!	43	2	1	5	1	2	4
1146400	33	1	12	3	2	#NULL!	43	2	1	5	1	2	4
1146509	87	1	19	2	1	1	63	1	1	5	1	4	3
1146509	77	1	4	2	1	1	63	1	1	5	1	4	3
1146509	81	1	28	3	1	1	63	1	1	5	1	4	3
1146509	67	2	16	2	1	1	63	1	1	5	1	4	3
1146509	47	2	5	2	1	1	63	1	1	5	1	4	3
1146509	48	2	11	2	1	1	63	1	1	5	1	4	3
1146847	30	1	18	4	1	3	64	2	2	5	1	4	3
1146847	17	1	27	3	1	3	64	2	2	5	1	4	3
1146847	13	1	1	4	1	3	64	2	2	5	1	4	3
1146847	49	2	7	4	1	3	64	2	2	5	1	4	3
1146847	66	2	2	3	1	3	64	2	2	5	1	4	3
1146847	53	2	25	4	1	3	64	2	2	5	1	4	3
1146893	30	1	15	3	1	3	50	2	2	3	2	3	4
1146893	17	1	18	4	1	3	50	2	2	3	2	3	4
1146893	13	1	27	3	1	3	50	2	2	3	2	3	4
1146893	49	2	1	3	1	3	50	2	2	3	2	3	4
1146893	66	2	7	3	1	3	50	2	2	3	2	3	4
1146893	53	2	2	3	1	3	50	2	2	3	2	3	4
1146972	37	1	23	4	2	#NULL!	52	1	1	3	1	3	4
1146972	7	1	12	4	2	#NULL!	52	1	1	3	1	3	4
1146972	60	1	9	4	2	#NULL!	52	1	1	3	1	3	4
1146972	57	2	26	4	2	#NULL!	52	1	1	3	1	3	4
1146972	14	2	22	4	2	#NULL!	52	1	1	3	1	3	4
1146972	88	2	8	4	2	#NULL!	52	1	1	3	1	3	4
1147595	58	1	18	4	1	1	57	2	2	4	1	3	1
1147595	29	1	27	3	1	1	57	2	2	4	1	3	1
1147595	35	1	1	4	1	1	57	2	2	4	1	3	1
1147595	5	2	7	4	1	1	57	2	2	4	1	3	1
1147595	26	2	2	4	1	1	57	2	2	4	1	3	1
1147595	50	2	25	4	1	1	57	2	2	4	1	3	1
1147884	87	2	1	1	1	1	38	1	1	5	2	2	4
1147884	77	2	7	3	1	1	38	1	1	5	2	2	4
1147884	81	2	2	3	1	1	38	1	1	5	2	2	4
1147884	67	1	25	1	1	1	38	1	1	5	2	2	4
1147884	47	1	6	3	1	1	38	1	1	5	2	2	4
1147884	48	1	10	3	1	1	38	1	1	5	2	2	4
1148148	19	1	19	3	2	#NULL!	63	2	1	4	5	4	3
1148148	75	1	4	4	2	#NULL!	63	2	1	4	5	4	3
1148148	45	1	28	5	2	#NULL!	63	2	1	4	5	4	3
1148148	43	2	16	3	2	#NULL!	63	2	1	4	5	4	3
1148148	73	2	5	4	2	#NULL!	63	2	1	4	5	4	3
1148148	61	2	11	4	2	#NULL!	63	2	1	4	5	4	3
1148315	30	1	4	1	2	#NULL!	61	1	1	1	1	4	3
1148315	17	1	28	1	2	#NULL!	61	1	1	1	1	4	3
1148315	13	1	16	3	2	#NULL!	61	1	1	1	1	4	3
1148315	49	2	5	3	2	#NULL!	61	1	1	1	1	4	3
1148315	66	2	11	4	2	#NULL!	61	1	1	1	1	4	3
1148315	53	2	23	3	2	#NULL!	61	1	1	1	1	4	3
1148356	3	2	21	3	1	3	51	2	1	2	1	3	3
1148356	70	2	29	4	1	3	51	2	1	2	1	3	3
1148356	38	2	30	4	1	3	51	2	1	2	1	3	3
1148356	72	1	14	3	1	3	51	2	1	2	1	3	3
1148356	51	1	3	2	1	3	51	2	1	2	1	3	3
1148356	44	1	24	4	1	3	51	2	1	2	1	3	3
1148745	3	2	19	3	1	1	58	1	1	4	2	3	4
1148745	70	2	4	2	1	1	58	1	1	4	2	3	4
1148745	38	2	28	1	1	1	58	1	1	4	2	3	4
1148745	72	1	16	3	1	1	58	1	1	4	2	3	4
1148745	51	1	5	2	1	1	58	1	1	4	2	3	4
1148745	44	1	11	3	1	1	58	1	1	4	2	3	4
1148821	56	2	4	3	2	#NULL!	46	1	1	3	2	3	3
1148821	69	2	28	3	2	#NULL!	46	1	1	3	2	3	3
1148821	39	2	16	3	2	#NULL!	46	1	1	3	2	3	3
1148821	82	1	5	3	2	#NULL!	46	1	1	3	2	3	3
1148821	90	1	11	3	2	#NULL!	46	1	1	3	2	3	3
1148821	27	1	23	3	2	#NULL!	46	1	1	3	2	3	3
1148831	55	1	24	3	2	#NULL!	61	1	1	3	2	4	4
1148831	80	1	13	2	2	#NULL!	61	1	1	3	2	4	4
1148831	9	1	19	2	2	#NULL!	61	1	1	3	2	4	4
1148831	20	2	4	1	2	#NULL!	61	1	1	3	2	4	4
1148831	74	2	28	2	2	#NULL!	61	1	1	3	2	4	4
1148831	33	2	16	2	2	#NULL!	61	1	1	3	2	4	4
1149521	56	1	16	4	1	3	37	2	2	5	2	2	4
1149521	69	1	5	4	1	3	37	2	2	5	2	2	4
1149521	39	1	11	4	1	3	37	2	2	5	2	2	4
1149521	82	2	23	4	1	3	37	2	2	5	2	2	4
1149521	90	2	12	4	1	3	37	2	2	5	2	2	4
1149521	27	2	9	4	1	3	37	2	2	5	2	2	4
1149730	12	2	22	2	2	#NULL!	55	2	1	3	2	3	3
1149730	23	2	8	3	2	#NULL!	55	2	1	3	2	3	3
1149730	24	2	17	3	2	#NULL!	55	2	1	3	2	3	3
1149730	65	1	15	3	2	#NULL!	55	2	1	3	2	3	3
1149730	83	1	18	3	2	#NULL!	55	2	1	3	2	3	3
1149730	52	1	27	2	2	#NULL!	55	2	1	3	2	3	3
1149876	46	1	17	3	2	#NULL!	61	1	1	3	1	4	4
1149876	6	1	15	4	2	#NULL!	61	1	1	3	1	4	4
1149876	78	1	18	4	2	#NULL!	61	1	1	3	1	4	4
1149876	2	2	27	2	2	#NULL!	61	1	1	3	1	4	4
1149876	68	2	1	3	2	#NULL!	61	1	1	3	1	4	4
1149876	8	2	7	3	2	#NULL!	61	1	1	3	1	4	4
1150078	64	1	10	4	1	1	51	2	1	5	3	3	4
1150078	63	1	20	3	1	1	51	2	1	5	3	3	4
1150078	36	1	21	4	1	1	51	2	1	5	3	3	4
1150078	25	2	29	4	1	1	51	2	1	5	3	3	4
1150078	11	2	30	4	1	1	51	2	1	5	3	3	4
1150078	15	2	14	4	1	1	51	2	1	5	3	3	4
1150280	87	1	14	3	1	#NULL!	47	1	1	2	5	3	4
1150280	77	1	3	3	1	#NULL!	47	1	1	2	5	3	4
1150280	81	1	24	3	1	#NULL!	47	1	1	2	5	3	4
1150280	67	2	13	3	1	#NULL!	47	1	1	2	5	3	4
1150280	47	2	19	5	1	#NULL!	47	1	1	2	5	3	4
1150280	48	2	4	3	1	#NULL!	47	1	1	2	5	3	4
1150320	87	1	22	3	1	1	63	1	1	3	5	4	1
1150320	77	1	8	3	1	1	63	1	1	3	5	4	1
1150320	81	1	17	3	1	1	63	1	1	3	5	4	1
1150320	67	2	15	2	1	1	63	1	1	3	5	4	1
1150320	47	2	18	3	1	1	63	1	1	3	5	4	1
1150320	48	2	27	2	1	1	63	1	1	3	5	4	1
1150433	87	2	18	3	1	1	55	1	1	1	1	3	4
1150433	77	2	27	3	1	1	55	1	1	1	1	3	4
1150433	81	2	1	3	1	1	55	1	1	1	1	3	4
1150433	67	1	7	3	1	1	55	1	1	1	1	3	4
1150433	47	1	2	3	1	1	55	1	1	1	1	3	4
1150433	48	1	25	3	1	1	55	1	1	1	1	3	4
1150522	86	2	28	2	1	3	53	2	1	4	1	3	4
1150522	79	2	16	3	1	3	53	2	1	4	1	3	4
1150522	42	2	5	3	1	3	53	2	1	4	1	3	4
1150522	40	1	11	2	1	3	53	2	1	4	1	3	4
1150522	41	1	23	1	1	3	53	2	1	4	1	3	4
1150522	16	1	12	3	1	3	53	2	1	4	1	3	4
1150596	64	2	24	4	2	#NULL!	63	2	1	2	2	4	4
1150596	63	2	13	4	2	#NULL!	63	2	1	2	2	4	4
1150596	36	2	19	1	2	#NULL!	63	2	1	2	2	4	4
1150596	25	1	4	3	2	#NULL!	63	2	1	2	2	4	4
1150596	11	1	28	2	2	#NULL!	63	2	1	2	2	4	4
1150596	15	1	16	2	2	#NULL!	63	2	1	2	2	4	4
1150705	12	1	28	4	1	3	62	1	1	3	1	4	4
1150705	23	1	16	4	1	3	62	1	1	3	1	4	4
1150705	24	1	5	4	1	3	62	1	1	3	1	4	4
1150705	65	2	11	4	1	3	62	1	1	3	1	4	4
1150705	83	2	23	4	1	3	62	1	1	3	1	4	4
1150705	52	2	12	4	1	3	62	1	1	3	1	4	4
1150922	19	1	20	3	1	3	56	2	1	2	5	3	4
1150922	75	1	21	3	1	3	56	2	1	2	5	3	4
1150922	45	2	29	4	1	3	56	2	1	2	5	3	4
1150922	43	2	30	3	1	3	56	2	1	2	5	3	4
1150922	73	2	14	4	1	3	56	2	1	2	5	3	4
1150922	61	2	3	3	1	3	56	2	1	2	5	3	4
1151039	37	1	27	2	1	3	64	1	1	2	1	4	1
1151039	7	1	1	3	1	3	64	1	1	2	1	4	1
1151039	60	1	7	2	1	3	64	1	1	2	1	4	1
1151039	57	2	2	3	1	3	64	1	1	2	1	4	1
1151039	14	2	25	4	1	3	64	1	1	2	1	4	1
1151039	88	2	6	2	1	3	64	1	1	2	1	4	1
1151134	22	2	11	3	2	#NULL!	47	2	1	5	1	3	3
1151134	76	2	23	3	2	#NULL!	47	2	1	5	1	3	3
1151134	28	2	12	3	2	#NULL!	47	2	1	5	1	3	3
1151134	1	1	9	3	2	#NULL!	47	2	1	5	1	3	3
1151134	59	1	26	1	2	#NULL!	47	2	1	5	1	3	3
1151134	34	1	22	3	2	#NULL!	47	2	1	5	1	3	3
1151435	56	1	4	5	2	#NULL!	43	1	1	2	2	2	4
1151435	69	1	28	2	2	#NULL!	43	1	1	2	2	2	4
1151435	39	1	16	3	2	#NULL!	43	1	1	2	2	2	4
1151435	82	2	5	5	2	#NULL!	43	1	1	2	2	2	4
1151435	90	2	11	5	2	#NULL!	43	1	1	2	2	2	4
1151435	27	2	23	4	2	#NULL!	43	1	1	2	2	2	4
1151654	55	2	18	3	2	#NULL!	49	1	1	3	2	3	4
1151654	80	2	27	3	2	#NULL!	49	1	1	3	2	3	4
1151654	9	2	1	3	2	#NULL!	49	1	1	3	2	3	4
1151654	20	1	7	3	2	#NULL!	49	1	1	3	2	3	4
1151654	74	1	2	3	2	#NULL!	49	1	1	3	2	3	4
1151654	33	1	25	3	2	#NULL!	49	1	1	3	2	3	4
1151669	3	1	16	2	2	#NULL!	53	2	1	5	2	3	4
1151669	70	1	5	3	2	#NULL!	53	2	1	5	2	3	4
1151669	38	1	11	3	2	#NULL!	53	2	1	5	2	3	4
1151669	72	2	23	1	2	#NULL!	53	2	1	5	2	3	4
1151669	51	2	12	3	2	#NULL!	53	2	1	5	2	3	4
1151669	44	2	9	2	2	#NULL!	53	2	1	5	2	3	4
1151878	46	2	30	3	2	#NULL!	61	2	1	4	1	4	3
1151878	6	2	14	4	2	#NULL!	61	2	1	4	1	4	3
1151878	78	2	3	4	2	#NULL!	61	2	1	4	1	4	3
1151878	2	1	24	4	2	#NULL!	61	2	1	4	1	4	3
1151878	68	1	13	3	2	#NULL!	61	2	1	4	1	4	3
1151878	8	1	19	3	2	#NULL!	61	2	1	4	1	4	3
1152033	86	2	16	3	1	1	51	1	1	4	1	3	1
1152033	79	2	5	3	1	1	51	1	1	4	1	3	1
1152033	42	2	11	3	1	1	51	1	1	4	1	3	1
1152033	40	1	23	2	1	1	51	1	1	4	1	3	1
1152033	41	1	12	3	1	1	51	1	1	4	1	3	1
1152033	16	1	9	3	1	1	51	1	1	4	1	3	1
1152271	56	1	17	4	2	#NULL!	57	2	1	2	2	3	2
1152271	69	1	15	2	2	#NULL!	57	2	1	2	2	3	2
1152271	39	1	18	4	2	#NULL!	57	2	1	2	2	3	2
1152271	82	2	27	2	2	#NULL!	57	2	1	2	2	3	2
1152271	90	2	1	5	2	#NULL!	57	2	1	2	2	3	2
1152271	27	2	7	4	2	#NULL!	57	2	1	2	2	3	2
1152288	86	1	9	2	2	#NULL!	45	2	1	4	2	3	1
1152288	79	1	26	3	2	#NULL!	45	2	1	4	2	3	1
1152288	42	1	22	2	2	#NULL!	45	2	1	4	2	3	1
1152288	40	2	8	5	2	#NULL!	45	2	1	4	2	3	1
1152288	41	2	17	2	2	#NULL!	45	2	1	4	2	3	1
1152288	16	2	15	2	2	#NULL!	45	2	1	4	2	3	1
1152344	21	1	7	3	1	1	50	1	1	2	2	3	4
1152344	89	1	2	4	1	1	50	1	1	2	2	3	4
1152344	62	1	25	4	1	1	50	1	1	2	2	3	4
1152344	71	2	6	3	1	1	50	1	1	2	2	3	4
1152344	84	2	10	3	1	1	50	1	1	2	2	3	4
1152344	54	2	20	3	1	1	50	1	1	2	2	3	4
1152374	46	2	19	3	2	#NULL!	65	2	2	4	5	4	4
[truncated: 8,801 more rows]

## Sheet: Variable names and labels
Name	Label	Value labels
realid	Holds id without the prepend - actual pid
yrke	Occupation	1 Scaffolder
		2 Bricklayer/mason
		3 Car mechanic
		4 Plumber
		5 Truck driver
		6 Carpenter
		7 Manager of a construction firm
		8 Firefighter
		9 Unskilled construction worker
		10 Mechnical engineer
		11 Janitor
		12 Offshore platform worker
		13 Timber mill worker
		14 IT manager in a firm
		15 Warehouse worker
		16 Graduate engineer in a construction firm
		17 Offshore installation manager
		18 Police superintendent
		19 IT manager in a firm
		20 Graduate engineer in the oil industry
		21 Paper carrier
		22 University professor
		23 Security guard
		24 Police inspector
		25 Air traffic controller assistant
		26 Unskilled farming or fishing worker
		27 Stockbroker
		28 Parish priest
		29 Bank manager
		30 Marketing director in a firm
		31 Real estate agent
		32 Store manager
		33 Dairy worker
		34 Prison guard
		35 Postal worker
		36 Musician in an orchestra
		37 Train ticket collector
		38 Skilled worker in a meat processing firm
		39 Manager of a hotel
		40 Lawyer in a law firm
		41 Researcher at a research institute
		42 Hospital physician
		43 Journalist
		44 Landscape gardener
		45 Restaurant chef
		46 Telemarketer
		47 Gardener
		48 Accountant in an accountancy firm
		49 Teacher in high school/secondary education
		50 Finance manager in a firm
		51 Corporat adviser
		52 Customer service adviser in a bank
		53 Window dresser/shop decorator
		54 Case worker in a government agency
		55 Human resources manager in a firm
		56 Assistant head teacher in an upper secondary school
		57 Milieu therapist in the child welfare service
		58 Department manager in local government
		59 Receptionist
		60 Shop assistant
		61 Travel representative
		62 Head teacher at a primary school
		63 Consultant at local labour and welfare office
		64 Interpreter
		65 Day-to-day manager of a beauty parlor
		66 Pharmacist in a pharmacy
		67 Health care assistant in an institution
		68 Teacher in primary and lower secondary school
		69 Scullery-maid
		70 Consultant in a travel agency
		71 Welfare nurse
		72 Flight attendant
		73 Physiotherapist
		74 Accounts officer
		75 Librarian
		76 Kindergarten assistant
		77 Home help/aid
		78 Head nurse
		79 Nurse
		80 Head librarian
		81 Nursing assistant at a nursing home
		82 Office secretary
		83 Nursery school/kindergarten teacher
		84 Cleaner in a cleaning firm
		85 Cleaning manager
		86 Hairdresser
		87 Dog/cat groomer
		88 Floral designer
		89 Dental hygienist
		90 Secretary for a dentist
kode_kjonn	Vignette person gender	1 Male
		2 Female
diagnose	Diagnosis (with description)	1 MENTAL HEALTH - unease/worry: 'He/she has recently been through a very harrowing divorce. In the aftermath /she has felt tense and anxious. He/she often lays awake all night and has had considerbale problems concentrating during the day'.
		2 MENTAL HEALTH - anxiety disorder: 'For a long time, he/she has felt tense and anxious. Lately he/she has experienced an anxiety attack, with significant shaking and dizziness, both at work and at home. Very different situations have triggered the seizures, and this unpredictability makes him constantly afraid of new episodes.'
		3 MENTAL HEALTH - feeling depressed: 'He/she has recently struggled with a sense of inadequacy and and not being able to handle day-to-day life. The feelings of inadequacy have only gotten worse, and he/she is often very unhappy and walks around with a pressure in the chest.'
		4 MENTAL HEALTH - depression disorder: 'For a long time, he/she has been depressed and anxious. Mostly he/she feels heavy and joyless, and even simple tasks can seem insurmountable. He/she also has poor appetite and difficulty in sleeping.'
		5 MENTAL HEALTH - mild burnout: 'He/she has recently felt tired and empty. His concentration is poor, and partly also his memory. His/her mood can swing violently.'
		6 MENTAL HEALTH - burnout: 'He/she has recently felt tired and empty. His/her concentration is very poor, and he often find that memory fails. His/her mood can swing violently. Sometimes it seems that the spark of life is completely gone.'
		7 GENERAL - Mild fatigue/tiredness: 'He/she has in recent weeks generally felt very tired and exhausted, and that he/she lacks the power to perform tasks at work as well as daily chores at home.'
		8 GENERAL- Fatigue/tiredness: 'He/she has for some time generally felt very tired and exhausted, and that he/she lacks the power to perform tasks at work as well as daily chores at home. He/she is also bothered by drowsiness and often has difficulty staying awake, such as when sitting in front of a computer.'
		9 THE NERVOUS SYSTEM - Milder headache: 'He/she has recently been plagued by headaches. The pain can be there from the early morning, but usually it comes in during the day. At times the headaches make it difficult to concentrate.'
		10 THE NERVOUS SYSTEM - Headache: 'He/she is much troubled by headaches. The pain can be there from the early morning, but it comes in during the day. Lately they have been particularly bad and he/she has had a headache every day, making it hard to concentrate. Sometimes the pain is so strong that he/she vomits.'
		11 THE NERVOUS SYSTEM - Dizziness mild: 'He/she has in recent weeks been feeling very dizzy and shaky. On several occasions he has been forced to lie down and wait for the vertigo to decrease.'
		12 THE NERVOUS SYSTEM - Dizziness: 'He/she has in recent weeks been feeling very dizzy and shaky, and there have been episodes where he has been afraid he will faint. On several occasions he/she has been forced to lie down and wait for the vertigo to decrease.'
		13 MUSCLE/SKELETAL - Neck/shoulder afflictions: 'He/she is afflicted with a stiff and painful neck and pain in both shoulders. The pain is not very strong, but is always present to a greater or lesser extent. He/she notices that things tend to be better when he/she can take it easy, but the pain is aggravated by stress.'
		14 MUSCLE/SKELETAL - Neck/shoulder syndrome: 'He/she has chronic severe pain and reduced mobility in the neck and shoulders. The pains are significantly aggravated by stress.'
		15 MUSCLE/SKELETAL - Lower back afflictions: 'He/she is bothered by stiffness and pain in the lower back. The pain is not very strong, but worsens when he/she sits down a lot. Going on easy walks is one of the things that helps best.'
		16 MUSCLE/SKELETAL - Lower back syndrome: 'He/she has severe pain in the lower back and especially at the back of the left thigh and leg. The foot also feels numb. He/she limps because of the pain, especially when he/she has sat still for a while. He/she has least symptoms when he/she stays in one place, but it's also good to go for easy walks.'
		17 MUSCLE/SKELETAL - Muscle and skeletal disease: 'He/she is plagued by persistent pain in the muscles of most of the body. The pain varies; there are often periods ranging from a few days to several weeks when symptoms are intense, and occasionally periods with milder symptoms.'
		18 MUSCLE/SKELETAL - Firbomyalgia: 'He/she has strong and persistent pain in most muscles around his whole body. Lately the pain has been particularly bad, and he/she has also noticed a significant reduction in the strength of his arms and legs.'
		19 RESPIRATORY INFECTIONS - Common cold without fever: 'During the weekend, he/she has had a strong cold and is now plagued with a sore throat, stuffy nose and headache. He/she does not have a fever.'
		20 RESPIRATORY INFECTIONS - Common cold with fever: 'During the weekend, he/she has had a strong cold and is now plagued with sore throat, stuffy nose and headache. He/she also has a bit of a fever (38 degrees).'
		21 RESPIRATORY INFECTIONS - Sinus infection without diagnose mentioned: 'He/she has had a cold for a few weeks and has gone to work. Now his/her nose is more blocked and he/she is also plagued with headaches and a feeling of pressure over the eyes. He/she has a slight fever and feels generally in bad shape.'
		22 RESPIRATORY INFECTIONS - Sinus infection with diagnose mentioned: 'He/she has had a cold for a few weeks and has gone to work. Now his/her nose is more blocked and he/she is also plagued with headaches and a feeling of pressure over the eyes. He/she has had sinus infections before and he/she is sure that that is what he/she has got now. He/she has a slight fever and feels generally in bad shap…
		23 RESPIRATORY INFECTIONS - The flu without fever: 'During the night he/she started to cough and ache over almost his/her entire body. He/she has no fever, but there are many people with flu at the moment and he/she thinks that that is what he/she has too.'
		24 RESPIRATORY INFECTIONS - The flu with fever: 'During the night he/she started to cough and ache over almost his/her entire body. He/she also has a fever (38.4 degrees). There are many people with flu at the moment and he/she think that is what he/she has too.'
		25 CAREGIVING - for child: 'He/she has a teenage son who has an acute mental illness. After a stay in a psychiatric institution, his/her son has become a little better and has come home. Both him/her and his/her wife/husband are still afraid that their son is going to harm himself, and they follow him closely. His/her concern for his/her son makes him/her sleep badly at night.'
		26 CAREGIVING - for mother: 'His/her mother (who lives alone) has Alzheimer's. The mother should go to a nursing home, but it takes some time to get this sorted out. In recent weeks, the mother's health has deteriorated sharply, and he/she wants to look after his/her mother so she does not harm herself.'
		27 CONFLICT - manager: 'He/she has long had a poor relationship with his/her direct manager and feels unfairly treated. He/she feels that he/she does not get any sympathy from colleagues. He/she has trouble sleeping at night and thinks that this is due to the situation at work.'
		28 CONFLICT - colleagues: 'He/she found himself in an uncomfortable conflict involving several of his/her colleagues, and feels frozen out at work. He/she could think about changing jobs, but he/she does not know how easy this will be. He/she is tired of dreading to go to work every day.'
		29 PREGNANCY - nausea: 'She is two and a half months pregnant. In her fourth week, she started to feel nauseous in the mornings, but in the last two weeks, the nausea has grown worse and she has to vomit several times a day.'
		30 PREGNANCY - premonitory pains: 'She is seven months pregnant and severely plagued by painful premonitory labor pains (stomach cramps). The pain is keeping her up at night, and makes her extremely worried that she will go into labor early and the child will be prematurely born.'
respons	Response alternatives	1 Perfectly unreasonable
		2 Fairly unreasonable
		3 Fairly reasonable
		4 Perfectly reasonbale
		5 Don't know
Q016	Have you been absent from work due to own sickness the last 12 months?	1 Yes
		2 No
Q017	How many days have you been absent from work due to own sickness the last 12 months?	1 1-9 days
		2 10-20 days
		3 More than 20 days
NorDemo_alder	Age	See "data view"
NorDemo_kjonnx	Respondent gender	1 Male
		2 Female
NorDemo_livsopph	What is your main source of income?	1 Gainfully employed - fulltime
		2 Gainfully employed - parttime
		3 Self-employed
		4 Old-age pensioner
		6 Other type of social security
		7 Pupil, student
		8 Homemaker
		9 Other
NorDemo_utdanning	What is your main source of income?	1 Primary and lower secondary school (up to 10 years)
	What is your highest completed schooling/education?	2 Upper secondary school (general education, vocational education or other)
		3 Craft training or craft school after completed upper secondary school
		4 University or university college education (bachelor's degree, cand. mag. or lower level)
		5 University or university college education (master's degree or higher level)
NorDemo_bolig11	Which of the following statements best describes your housing situation?	1 Spouse/cohabitant
		2 Spouse/cohabitant and children
		3 Own children
		4 Own parents
		5 Alone
		6 Share residence with other adults (flat-share or the equivalent)
		7 Other
stdalder	Age groups (4)	1 15-29 years
		2 30-44 years
		3 44-59 år years
		4 60+ years
sentral	Municipal centrality	1 The least central municipalities
		2 Less central municipalities
		3 Somewhat municipalities
		4 Central municipalities
